# Supplementary material for: Metabolic analysis of the regulatory mechanism of sugars on secondary flowering in Magnolia
Source: BMC Mol Cell Biol. 2022 Dec 14;23:56. doi: 10.1186/s12860-022-00458-x (PMC9753265; doi:10.1186/s12860-022-00458-x)
Supplement: Supplementary file 2 — Additional file 2. All 41 metabolites occurring during various flower buds differentiation stages. [file 12860_2022_458_MOESM2_ESM.xlsx]

## Sheet: Sheet1
	All 41 metabolites occurring during various flower buds differentiation stages
	Compound	Tentative assignments	Rt(min)	similar	CAS	Formula	molecular weight
	Carboxylic acids and derivatives
	1	glutamic acid	9.342	833.968	56-86-0	C5H9NO4	147.13
	2	malonic acid 1	9.466	507.575	141-82-2	C3H4O4	104.06
	3	Methylmalonic acid	9.632	823.294	516-05-2	C4H6O4	118.08
	4	Glutaric Acid	14.67	542.121	110-94-1	C5H8O4	132.11
	5	oxalic acid	7.807	677.264	144-62-7	C2H2O4	90.03
	6	Tartronic acid	14.08	479.75	80-69-3	C3H4O5	120.061
	7	3-Cyanoalanine	14.03	851.5	None	C4H6N2O2	114.1
	8	N-Ethylglycine 2	9.37	667.571	627-01-0	C4H9NO2	103.12
	9	oxamic acid	10.9	468.529	471-47-6	C2H3NO3	89.05
	10	4-aminobutyric acid 1	18.21	886.363	1956-12-02	C4H9NO2	103.12
	11	Glucosaminic acid	29.41	460.666	3646-68-2	C6H13NO6	195.17
	12	cystine	34.02	238.272	349-46-2	C6H12N2O4S2	240.3
	Organooxygen compounds
	13	Chlorogenic Acid 1	47.177	860.433	327-97-9	C16H18O9	354.31
	14	(-)-Dihydrocarveol	12.108	244.25	20549-47-7	C10H18O	154.25
	15	D-Glyceric acid	12.655	446.739	14438-19-8	C3H8O10P2	266.037
	16	Erythrose 2	15.479	514.685	533-49-3	C4H8O4	120.1
	17	Threitol	17.2	495.222	2418-52-2	C4H10O4	122.12
	18	xylose 1	21.268	452.894	41247-05-6	C5H10O5	150.13
	19	Gluconic lactone 1	26.065	375.088	526-95-4	C6H12O7	196.16
	20	galactose 2	27.173	644.852	26566-61-0	C6H12O6	180.156
	21	mannitol	27.411	762.75	87-78-5	C6H14O6	182.17
	22	Saccharic acid	29.025	815.741	87-73-0	C6H10O8	210.14
	23	sucrose	40.133	807.894	57-50-1	C12H22O11	342.3
	24	trehalose	41.426	658.967	99-20-7	C12H22O11	342.3
	25	butyraldehyde 1	11.599	250.481	50627-08-2	C5H9NO2	115.13
	Fatty Acyls
	26	linolenic acid	33.044	773.733	463-40-1	C18H30O2	278.43
	27	linoleic acid	32.931	897.138	60-33-3	C18H32O2	280.45
	28	2-deoxy-D-glucose 1	24.168	508.354	154-17-6	C6H12O5	164.16
	29	Itaconic acid	13.296	769.805	97-65-4	C5H6O4	130.1
	30	Citramalic acid	16.678	578.852	6236-10-08	C5H8O5	148.11
	Prenol lipids
	31	cuminic alcohol	15.089	216.235	536-60-7	C10H14O	150.22
	32	Phytol	32.243	955.806	150-86-7	C20H40O	296.53
	33	Abietic Acid 1	37.233	244.3	514-10-3	C20H30O2	302.45
	Indoles and derivatives
	34	3-Methyloxindole 2	18.799	469.913	1504-06-9	C9H9NO	147.174
	35	tryptophan 1	32.904	729.769	153-94-6	C11H12N2O2	204.23
	other
	36	Maleimide	6.995	832.706	1193-54-0	C4HCl2NO2	165.96
	37	pyrogallol	18.407	282.217	87-66-1	C6H6O3	126.11
	38	1-Monopalmitin	39.36	827.758	542-44-9	C19H38O4	330.5
	39	Flavone	33.983	296.844	525-82-6	C15H10O2	222.24
	40	1-Hydroxy-2-naphthoic acid	28.879	242.69	86-48-6	C11H8O3	188.18
	41	4-hydroxycinnamic acid	27.64	703.781	4501-31-9	C9H8O3	164.16
