# Supplementary material for: Metabolic analysis of the regulatory mechanism of sugars on secondary flowering in Magnolia
Source: BMC Mol Cell Biol. 2022 Dec 14;23:56. doi: 10.1186/s12860-022-00458-x (PMC9753265; doi:10.1186/s12860-022-00458-x)
Supplement: Supplementary file 5 — Additional file 5: Table 1. Differential metabolites between the first and second flower bud differentiations in three different developmental stages. [file 12860_2022_458_MOESM5_ESM.xlsx]

## Sheet: A   VS   D
#ID	Analyte
meta_113	succinate semialdehyde 1
meta_118	N-Ethylglycine 2
meta_124	Methylmalonic acid
meta_154	oxamic acid
meta_191	beta-hydroxypyruvate
meta_212	Halostachine 1
meta_232	3-Methylglutaric Acid
meta_237	aspartic acid 2
meta_258	Carbobenzyloxy-L-leucine degr2
meta_290	4-Hydroxyphenylethanol
meta_308	4-Hydroxybenzoic acid
meta_342	6-deoxy-D-glucose 1
meta_345	Diglycerol 1
meta_375	D-Talose 1
meta_383	4-hydroxycinnamic acid
meta_408	N-Acetyl-D-galactosamine 1
meta_427	Fructose 2,6-biphosphate degr prod 2
meta_492	1-Monopalmitin
meta_549	Tetrahydrocorticosterone 1
meta_560	Zymosterol 1
meta_562	Ergosterol
meta_568	Cholestane-3,5,6-triol, (3beta5alpha6beta-)

## Sheet: B   VS   E
#ID	Analyte
meta_67	Maleimide
meta_84	oxalic acid
meta_118	N-Ethylglycine 2
meta_120	malonic acid 1
meta_124	Methylmalonic acid
meta_154	oxamic acid
meta_164	butyraldehyde 1
meta_174	(-)-Dihydrocarveol
meta_186	D-Glyceric acid
meta_193	Itaconic acid
meta_209	3-Cyanoalanine
meta_210	Tartronic acid
meta_221	Glutaric Acid
meta_231	cuminic alcohol
meta_238	Erythrose 2
meta_256	Citramalic acid
meta_264	Threitol
meta_273	4-aminobutyric acid 1
meta_285	3-Methyloxindole 2
meta_305	glutamic acid
meta_318	xylose 1
meta_360	2-deoxy-D-glucose 1
meta_372	Gluconic lactone 1
meta_379	galactose 2
meta_380	mannitol
meta_383	4-hydroxycinnamic acid
meta_391	1-Hydroxy-2-naphthoic acid
meta_394	Saccharic acid
meta_400	Glucosaminic acid
meta_423	Phytol
meta_430	tryptophan 1
meta_431	linoleic acid
meta_432	linolenic acid
meta_441	Flavone
meta_442	cystine
meta_470	Abietic Acid 1
meta_492	1-Monopalmitin
meta_501	sucrose
meta_512	trehalose
meta_527	Anandamide 2
meta_551	Chlorogenic Acid 1

## Sheet: C  VS  F
#ID	Analyte
meta_67	Maleimide
meta_89	3-Hydroxypropionic acid 1
meta_95	4-HYDROXYPYRIDINE
meta_106	N-Methyl-DL-alanine
meta_113	succinate semialdehyde 1
meta_124	Methylmalonic acid
meta_128	2-Hydroxyvaleric acid
meta_141	Citraconic acid degr1
meta_146	urea
meta_154	oxamic acid
meta_174	(-)-Dihydrocarveol
meta_209	3-Cyanoalanine
meta_210	Tartronic acid
meta_220	L-Allothreonine 1
meta_221	Glutaric Acid
meta_231	cuminic alcohol
meta_238	Erythrose 2
meta_251	3-Aminoisobutyric acid 1
meta_258	Carbobenzyloxy-L-leucine degr2
meta_281	Threonic acid
meta_290	4-Hydroxyphenylethanol
meta_297	D-erythronolactone 2
meta_361	2-Deoxy-D-galactose 2
meta_371	Myristic Acid
meta_405	palmitic acid
meta_413	d-Glucoheptose 1
meta_432	linolenic acid
meta_437	stearic acid
meta_468	uridine 2
meta_511	phloretin
meta_512	trehalose
meta_518	Sophorose 2
meta_562	Ergosterol
meta_566	24,25-dihydrolanosterol
meta_568	Cholestane-3,5,6-triol, (3beta5alpha6beta-)
