# Supplementary material for: Metabolic analysis of the regulatory mechanism of sugars on secondary flowering in Magnolia
Source: BMC Mol Cell Biol. 2022 Dec 14;23:56. doi: 10.1186/s12860-022-00458-x (PMC9753265; doi:10.1186/s12860-022-00458-x)
Supplement: Supplementary file 6 — Additional file 6: Table 1. All metabolite profiles. [file 12860_2022_458_MOESM6_ESM.xls]

Peak	Analyte	Similarity	RT	Mass	QC1	QC2	QC3	QC4	QC5	QC6	A1	A2	A3	A4	A5	B6	B7	B8	B9	B10	C11	C12	C13	C14	C15	D16	D17	D18	D19	D20	E21	E22	E23	E24	E25	F26	F27	F28	F29	F30
meta_1	Analyte 2	0	4.725	55	0	0.0136966056448414	0.024268286043832	0.0281444736647872	0.0364221744000873	0.0464477059967361	0.0351586200379451	0.0314578696334556	0.042576687518012	0	0.0454955240333032	0.0317167968912245	0.0305732860797237	0.027886344754427	0.0440988084809008	0.0239113328385151	0.0318884556375962	0.0375454675003836	0.0292530353566335	0.0386197358778515	0.0232182174229848	0.0405036250554635	0.0237304230348632	0.030567472437342	0.042782009761179	0.0269655827904274	0.019846361857335	0.0407758906036989	0.0378858586627659	0.0351858440413155	0.0285432231656934	0.038178071268092	0.0285388061732878	0.0321058248088447	0.037085199925164	0
meta_2	Analyte 5	0	4.772	123	0.00307740612274219	0.00333925679752649	0.00318172739861947	0.00323905356260231	0.00350240929458157	0.00410871294219324	0.00302246723752236	0.00392842710932224	0.00476276375684667	0	0.00459315210000339	0.00390733589778218	0.00330136481631039	0.00383972089439669	0.00444434332781558	0	0.00324923370416789	0.00322738855118702	0	0.0039761780119331	0.00358352186308388	0.00461442765716093	0	0.00330663039740952	0.00381515404775925	0.00374828486111407	0.00291904265557292	0.00367722504311693	0.00409760739026254	0.0039566342413533	0.00381500281689927	0.00436721686002076	0.00317354168920151	0.00382489272614705	0.00353683695803669	0
meta_3	Analyte 7	0	4.802	204	0.00954530001608834	0.00979617535339676	0.0100068237710366	0.0104884386303128	0.0119117757486701	0.0118153482056428	0.00996390932305264	0.00956684756211085	0.0115371979857505	0.0107236499116659	0.0124485359775565	0.0114253585195446	0.0105222900131042	0.009345587754441	0.0127638561774857	0.00852131250475641	0.0110372645715984	0.0132423283400765	0.0112288168053271	0.011384937211703	0.00941264961151332	0.0117345503493483	0.0104777798483038	0.0104204749795693	0.0104390610856228	0.0111070756735898	0.0112417589385369	0.0139395927780499	0.0127724841302355	0.013403045765282	0.0141201211571556	0.0113109794015169	0.0105450370468457	0.0101291183518747	0.013242199251705	0.0115323623388387
meta_4	Analyte 9	0	4.827	159	0.010191119354331	0.00959104065167245	0.00955806312141869	0.00899844332313901	0.00877318593109026	0.0117944600001613	0.00962893211894851	0.00851459080837055	0.0111102500250889	0.00986218164600352	0.00937652321109591	0.0102315482195677	0.0103592531856328	0.0104892614971129	0.012017466181149	0.00960075460775132	0.00957710052168005	0.0104063891949141	0.00920970255511988	0.0104731538190265	0.00963324472137366	0.0109995076401639	0.0094487671105116	0.00946090918161198	0.0109160752918201	0.0102406213156761	0.00942440284670711	0.011012049109453	0.011128051290623	0.0105881613612218	0.0117231528888496	0.0106583203619918	0.010531429534235	0.0109754538271196	0.00897190792551633	0.00868658321865545
meta_5	Analyte 10	0	4.844	220	0.00803485317612865	0.00862282705807227	0.00908925607445181	0.00948499930548852	0.00964141971763137	0.00966067619430682	0.00932289461745275	0.008801429486293	0.00837032611598579	0.00833812918394618	0.00898076259599241	0.00880076474324231	0.00889736260207268	0.00872478579497121	0.00994359697956464	0.00832623109918687	0.00890463741004531	0.00977907590134775	0.00885449371864331	0.00868621207746444	0.00831048560344435	0.00856997996859378	0.00854330892976245	0.0088338952591492	0.00894990328447661	0.00870678961670457	0.00864726560464476	0.00986439061100278	0.0095439666777835	0.00940657548916854	0.0106251409274283	0.00920018169662849	0.00934518330589706	0.00875586366944479	0.00934861232130947	0.00889888940411842
meta_6	Analyte 11	0	4.859	281	0.108452304678559	0.109584835645375	0.115399528833253	0.111281702539501	0.104975928569207	0.0947141986672064	0.00447780779422553	0.00584439809684451	0.00772999044037119	0.00558334859769436	0.00525712122364915	0.00581966365130492	0.00667389480601066	0.00559688883656125	0.00482515518082429	0.00775151785329159	0.00890145789483427	0.00631587645635028	0.00673764208829964	0.00446922397627096	0	0.00480196857764282	0.00513002978807912	0.00610210138901359	0.00482977508116268	0.00410779899627756	0.00522181240855813	0.00973863337537565	0.00713567804988424	0.00345670648511239	0.00624053191086767	0.00497283262653121	0.00717675642479447	0.0068256400167149	0.00563529603207718	0.00755155282671428
meta_7	Analyte 12	0	4.905	221	0.105662551248575	0.104719937419611	0.101244906352138	0.0974509176206529	0.101652648703439	0.0925957779060394	0.0623724078263965	0.0617559764781496	0.049633316124217	0.0708029590478506	0.0606597785467411	0.0541737228875636	0.0554743654109386	0.0579574699536842	0.0702561781649922	0.0636293971592794	0.04496512224256	0.0549219692989053	0.0480392151853185	0.0446959005617476	0.0480566276179571	0.0655207990757202	0.0587659230651267	0.0595403003671975	0.0679071728414331	0.0702681290385229	0.0710303840601265	0.0620728444459599	0.0595433142759485	0.0607100813640952	0.079979937751734	0.0745977387435024	0.0752456278429182	0.060138941049276	0.0968454921118204	0.0856817376812651
meta_8	Analyte 14	0	4.918	82	0	0.00322745973808546	0.00302879112301019	0.00316716985028747	0.00357941444907843	0.00416056187906292	0.0033616006644239	0.00317401219786617	0.00375565563500452	0.00351804894508889	0.00337817248310606	0.00264102575230882	0.00269753199776186	0.00308657117652718	0.00368972832503885	0.00297561428473524	0.00307129757975738	0.00391768897077426	0.00304942426604929	0.00405869378652079	0.00400067225952063	0.00368978885773432	0.00394340598582272	0.00356136934837621	0	0.00404015813018654	0.00365300957042221	0.00403119263339332	0.00391235190639543	0.00387676407412163	0.00343459297040044	0.0036472920083371	0.00356007079860404	0.00322501152460298	0.00431573522140719	0
meta_9	Analyte 15	0	4.937	178	0.00485644011350064	0.00491083308294943	0.00484653289542967	0.00452470039788918	0.0042774634130203	0.00460074754571511	0.00360937034629185	0.00515014690505964	0.00326234452247764	0.00488372200399907	0.00430656712579826	0.00472732053559756	0.00409252879318297	0.00498475108924301	0.00492077281933043	0.00627770586831956	0.00376379337942179	0.00412181267063319	0.00475042079817449	0.00404146756694856	0.00554170563107452	0.00393683117335265	0.00514825245383302	0.0050185528183892	0.00650655598761681	0.00631201575891188	0.00252528241676058	0.00281414451205032	0.00323905809707048	0.00290034139841195	0.00385407116362579	0.00382245856447336	0.00350195665038172	0.00370207372912083	0.00326171650082295	0.00103994207834511
meta_10	Analyte 17	0	4.958	160	0.00885944585930198	0.00933165957894226	0.00991212291611744	0.0104684697408871	0.0114317633547825	0.0122303951868146	0.0103896705788194	0.0068830808672416	0.00985294785993158	0.00712250902765864	0.00701382964032951	0.00743271876281332	0.013279233784203	0	0.0202278877099374	0.00854055711689842	0.00968261687168369	0.0100960874589626	0.00633946673027415	0.0106353385853476	0.00802979093537416	0.00842323475234061	0.00591320334527758	0.00797081494884869	0.00540211305597879	0.00501720113050558	0.0122963820191704	0.020985449328588	0.00938364632607338	0.0100589363684623	0.0104989946985198	0.0159841014247145	0	0.0135862443525939	0.00933824236199046	0.0136167504442331
meta_11	Analyte 18	0	4.977	89	0.0609673687221578	0.067482459242135	0.0682395930177051	0.0723343514372249	0.0891715720036965	0.105440906506893	0.0880132623718502	0.0861159168011371	0.111192732019961	0.0783480499519988	0.108757915176713	0.0913911444407287	0.0899299795351674	0.0858216545969878	0.115146263800647	0.0799016590153759	0.0862775215896705	0.100749123868909	0.0846399515394412	0.105577262350613	0.0809005735252906	0.114770087575824	0.0766727478541552	0.0856855276338279	0.106372344457494	0.090166160322459	0.0753083365719936	0.113918665643322	0.106205291725148	0.102708795415161	0.0969222859064095	0.110387538625093	0.0902771809671786	0.100582011137803	0.103210005105841	0
meta_12	Analyte 19	0	4.985	155	0.0243569721412121	0.025337589250688	0.0271838600603651	0.0277514335078153	0.0315469596146885	0.0318024506246365	0.0343176183655198	0.0344779521211939	0.0372372291631058	0.0312131129717382	0.0363473121607722	0.032734746645416	0.0335575549025217	0.0340357471940179	0.0374891877482517	0.032195532328493	0.0313785659297523	0	0.0322787300989271	0.0348965781979326	0.0316986412774703	0.0356692238171146	0.0305514616534893	0.0334250896795013	0	0.0319485447954593	0.0303415758212216	0.0348511543167496	0.0368662675916608	0.0341313180412945	0.0368096994974922	0.0351118841770238	0.030856360491813	0.0350097172778174	0	0.0418602845343525
meta_13	Analyte 21	0	5.02	126	0	0.00523729522672305	0.00484739058536686	0.00509502297229976	0.00521118906133209	0.00579933151865552	0.00536079772954753	0.00416792973179409	0.0054189098156231	0.00462870963529263	0.00435958344586623	0.00496794720417018	0	0.0050339356136962	0.00532490225541412	0.00486493629165379	0	0.00643706089037605	0.00490310503945024	0.00589587260506661	0.00579208127037845	0.00524936586956339	0.00439065573844415	0.00461493688267461	0.00362839984707994	0.00343679219758271	0.00477590632695287	0.00641128371748691	0.00722075253875166	0.0064799234130665	0.00585866468559112	0.00491749267575281	0	0.00569483604516118	0.00523496174564178	0.00402861056890918
meta_14	Analyte 22	0	5.032	108	0.0114578414958667	0.0107837827315837	0.0111840342225021	0.010851587883832	0.0131798012045397	0.0147829977609724	0.00877910114076012	0.00726260248607385	0.00963767180633599	0.00730690311086644	0.00868724791786134	0.0116545184384412	0.0155659281033779	0.00944138584115982	0.0119240071544839	0.00811289038059352	0.00705022654045879	0.0152640697602304	0.0112515835870142	0.0150026707006944	0.0103826234126111	0.013013167786329	0.0108817096179022	0.00914509618210611	0.00755084509380589	0.00684980158462524	0.0137167298593455	0.0123831224521908	0.016859465150363	0.0179911763624009	0.0136383964971091	0.0136146037020272	0	0.0136724070573783	0.0161001112641254	0.0130209106582322
meta_15	Analyte 23	0	5.044	159	0.00466649707266694	0.00432580145921945	0.0052550012027235	0.00344450529553742	0.00386490744938179	0.00434826260681924	0.00334019240956051	0.00300202702499444	0.00386994405885132	0.00406782224351297	0.00317408416105117	0.00356245744523056	0.00373200610420471	0.00371762306474539	0.00380261524600118	0.00361085226590802	0.00319382041618983	0.00339493638538744	0.00282377034012623	0.00314326551132395	0.00351094959873116	0.00330902398809369	0.00372634560983368	0.00308996688867539	0.00334399415356205	0.00373005387235944	0.00337041907459684	0.0031401618259092	0.00351472345260184	0.00302673198317676	0.00401741253773167	0.00341256348315707	0.00341012487807396	0.00370575327170153	0.00336974597119662	0.00344872465049892
meta_16	Analyte 24	0	5.07	267	0.00209471370115571	0.00189174877445396	0.00198655618735268	0.00161144069188891	0.0014642780653046	0.0012587943294619	0.00119941010243748	0.00149953126394621	0.00104775762517347	0.00151129345336022	0.00109326811931491	0.00126699610808029	0.0013227150868428	0.00154198666963064	0.00113397558932856	0.0013700498220409	0.00142975743130015	0.00119016786595965	0.00139086949210457	0.00100166942440797	0.0015822444971835	0.00112249453455031	0.00174441495971389	0.00155871008427576	0.00118251251793036	0.00128550386429793	0.00116016045718583	0.000978789190196788	0.00103709916014257	0.000878233186794285	0.00122644221674069	0.00089557545587252	0.00106272456379677	0	0.00116147812264061	0.00116579532161663
meta_17	Analyte 25	0	5.112	235	0.00117238016188181	0.00143058232562629	0.00144374251095619	0.00159167153281837	0.00185774109948415	0.00176433843604248	0.0014407433018987	0.00123402075897421	0.00136476200330833	0.00119249365797111	0.0015575345148802	0.00131174559455588	0.00111437396959212	0.00121417942353722	0.00168666513308983	0.00100889077621458	0.00124292389089907	0.00153195806937054	0.000957844817771541	0.00125836556246235	0.00108877357772829	0.00155370722544513	0.00108947828939812	0.0012170313747297	0.00154860865950148	0.00138016598514845	0.00110124358533258	0.00173110863850868	0	0.00155031127370479	0.00163449228132016	0.00147587022680601	0.00114779322681579	0.00120826741081383	0.00155407126746972	0.00105453366122685
meta_18	Analyte 26	0	5.126	121	0.376379200989074	0.390755213674938	0.402931763685906	0.430409398671062	0.502594726082413	0.562301201417916	0.483047626723924	0.464161332319438	0.544741853224848	0.422166737171826	0.538979819163471	0.47650776220793	0.473851577852359	0.457750483405687	0.573081856251506	0.426364812097046	0.44938666933804	0.513274656554354	0.443641115808487	0.512634422494263	0.42231619768571	0.556501344796742	0.414361114753779	0.463762491428519	0.55006642266193	0.468207206133676	0.392823889480811	0.550469194050793	0.515360324482602	0.511298798342231	0.503471690157353	0.539001399087156	0.453608326659601	0.493536704578865	0.503775773827653	0
meta_19	Analyte 27	0	5.164	175	0.00537901505835898	0.00526106010560561	0.00563109683689157	0.00574205236837425	0.00603054891639279	0.00675269649378521	0.0062115965177303	0.00626150284779345	0.00696661812354365	0.00595641725031859	0.00655670561806039	0.00618090897920339	0.00633367017841722	0.00642060120350428	0.00698962404322716	0.00601600964054192	0.00605467938617934	0.00630157018713562	0.00584329120489214	0.00660732388641631	0.00573715054721656	0.00623174689559044	0.00585490738559078	0.00599010155284809	0.00670951879808738	0.00596271555775846	0.00482925326557032	0.00616281871290096	0.00586245350381697	0.00569269643276195	0.00652311845552715	0.00627768247865636	0.00551646990785423	0.0061046244147179	0.00576600731156007	0.00635630524605834
meta_20	Analyte 29	0	5.174	86	0.00376331401228094	0.00587754144826594	0.00605644502101204	0.00538725040851635	0.00712492763699825	0.00726502292703613	0.0077194192762836	0.0066406631313189	0.00933115701874029	0.00818465735760903	0.00771561504215209	0.00750656804777536	0.00858768811679824	0.00599088183385515	0.00917049264309362	0.0071912580070802	0.00620366188686806	0.00909554339270613	0.00839296960808214	0.00832433527120118	0.00758393018209142	0.00794867492964498	0.00647987303891235	0.00705783366279357	0.00707255550627788	0.00545415289000008	0.00650585445395802	0.00782480248630865	0.0101174835964858	0.00791741485646874	0.00717483965284958	0.00831314036618682	0.0109852072850502	0.00737593983675898	0.0095125979092589	0.00830465576860763
meta_21	Analyte 30	0	5.208	155	0.00581288520497698	0.00651791856520913	0.00682133934808983	0.006822832788306	0.00747864442200239	0.00714613324951108	0.00673809597429258	0.00752403805733689	0.00705140001625337	0.00718589244969017	0.00722850067743674	0.0062598517279944	0.00680865332355749	0.0072946211078831	0.00800809386644106	0.00677248476829221	0.00668517202592829	0.00754162961283832	0.00667155677996016	0.00679388707316288	0.00685095827585138	0.00612921844520037	0.00673380914534686	0.00725019364374611	0.00678286612660178	0.00509633219840227	0.00684279973861003	0.00802971958621105	0.00723461734618726	0.0077657750675836	0	0.00721468026164045	0.00577686393430585	0.00736831549378637	0.00783660315340779	0
meta_22	Analyte 31	0	5.24	168	0.00425264027737854	0.00427771990370475	0.00447592390884162	0.00452504994594404	0.0050839684828194	0.00544598033283334	0.00507799213473225	0.00493564145215687	0.00562928515755321	0.00477138460419075	0.00531567338436679	0.00509700901647082	0.00498528045473103	0.00521946419460709	0.00578199406404749	0.00480660189195573	0.00496934098014001	0.00523722982134664	0.00501454628646904	0.00525841835072972	0.0049870202322766	0.00529102216221285	0.00477894376947862	0.00511082819947155	0.00570851677808723	0.00486833658749708	0.00435324100360089	0.00539107554679887	0.00544315351259353	0.0051963759415117	0.00567575665196953	0.00537744920436739	0.00484291835713221	0.00487337582124028	0.00532410579769661	0.00590009039263593
meta_23	Analyte 33	0	5.258	281	0.050656829375108	0.0497418610571752	0.0544649420536217	0.0492428630463784	0.0477681500181524	0.044905932096486	0.0550850589344174	0.0561779060639837	0.046320829414324	0.0609248588333544	0.0523162070545077	0.0477022161501756	0.049898647723675	0.0558707444063591	0.0548192273344167	0.0518394095687308	0.0543667135245906	0.0564277759810185	0.0546826788759556	0.0479814222225181	0.0536513625386697	0.0490622320085178	0.0567875617199959	0.0601131371996301	0.0465657515397694	0.0528110165987708	0.0440065009906105	0.0442126639780608	0.0516343726172786	0.0401951672801633	0.0499116646538247	0.0461162145608605	0.0461861795764686	0.0448649032486135	0.0512740682411691	0.0393191778665601
meta_24	Analyte 35	161	5.312	111	0.0050245468774012	0.00517652844793711	0.00581024766449465	0.00606791742625662	0.00526248806213828	0.00766432935187911	0.00627537489857227	0.00614891403525273	0.00900417631160158	0.00673597842180141	0.0078966910033668	0.00629872585538781	0.00739184205880845	0.00642750748981906	0.00830098448467561	0.00516984414163196	0.00568546449777271	0.0081796119712578	0.00634627405477363	0.00691410566715884	0.0058503711674842	0.00764824927334378	0.00612159121933376	0.00623653876602665	0.00749146423835219	0.00582060924326714	0.0068486402157073	0.00810601735087066	0.00581741145703665	0.00654427840246718	0.00693922408634096	0.00546481294794597	0.00578903863958057	0.00504482707071548	0.0070101849706258	0
meta_25	Analyte 36	0	5.33	248	0.0200584540982191	0.0208565333903052	0.022661972067865	0.0237131704500526	0.0231070881207456	0.0220484834582223	0.0309873357347264	0.0293295872877857	0.0265233159516024	0.0262415921586945	0.027221085201018	0.0263219553025351	0.0279842291153653	0.0300751373266493	0.0288858986059152	0.0255683166214612	0.0297346694556387	0.0319165345145685	0.0307514415967529	0.0268492665041145	0.0271951638574181	0.0260350143786526	0.0243637913659114	0.0318647861016216	0.0240785272162097	0.0254400418081973	0.0199165620433666	0.0171599028973237	0.0266787358892074	0.017362435687298	0.0222355618693976	0.0240831543456044	0.0192100017674986	0.0231824152213655	0.0251088876721515	0.019782669674894
meta_26	Analyte 37	0	5.347	117	0.00416989862525663	0.00583294919800175	0.00318914560266881	0.00655471770952769	0.00908251497549196	0.0089274893834513	0.0106286797438807	0.00573386566127117	0.00841832012086753	0.00748119668517678	0.0138173319968702	0.00823454984111413	0.00592230873988576	0.00912681800663995	0.00787367808159185	0.00494149090520431	0.0105264602086938	0.00748049522919043	0.00684765422704152	0.00757557453580568	0.00437416173763447	0.00789186273415963	0.00482842791582174	0.00842468982515829	0.00854553267324498	0.00602770473673465	0.0058519239269608	0.00734659288961342	0.00695021020773999	0.00635007413659452	0.00569057133706186	0.0073855802126972	0.00504246287590188	0.0064817657877778	0.0064574991642707	0
meta_27	Analyte 38	0	5.403	121	0.00278150356345049	0.00314845445393725	0.00351130289605701	0.00369802283612432	0.0035420279085293	0.00400834507432415	0.00317667818128947	0.00320436279866263	0.00279061833463748	0.00325059582441052	0.00380659480562045	0.00394230555665257	0.00500650974995209	0.00332551549770527	0.00403497452127193	0.00348554880550937	0.0042172218659181	0.00462683477647901	0.0042484323221565	0.00384233146822671	0.003966956134323	0.0038999568243179	0.0029087995282769	0.00350780917647523	0.00322214605560207	0.00243763755437326	0.00418962068435066	0.00492272987501248	0.00479585155304458	0.00507314926019319	0.00447057137424601	0.0038044573900959	0.00476507654890977	0.00398681200342795	0.00440496158279125	0.00361026218489461
meta_28	Analyte 40	0	5.422	160	0.00867983070125055	0.00913146641944916	0.00981220723060262	0.0116615378489462	0.0121702252911227	0.0138158580982261	0.0158673816416767	0.0133877608115375	0.0148852728311402	0.0117053700635883	0.0144881070355186	0.012770738276633	0.00920719308083238	0.0136646987296324	0.0130030096130887	0.0103225487705078	0.0156769960985606	0.0168084395729237	0.0122730229120365	0.0130620265597746	0.0106802921860919	0.0152123966247906	0.0113910321358797	0.0127250746246679	0.0149296721086829	0.0124801131760611	0.0116167000274253	0.0140865944504353	0.0135057181509279	0.0133319890595587	0.0144653839854224	0.0164753440370226	0.0100907512083226	0.0118327986040145	0.013341448044129	0.0110613986511515
meta_29	Analyte 41	262	5.462	251	0.00162147283923059	0.00177957293042656	0.00198167891780804	0.0019194311985656	0.00209228934735933	0.00200007346712364	0.00227210876318201	0.00220455504713	0.00193556303457677	0.00215695311360731	0.00225332977070463	0.0020155294825177	0.00164368917294031	0.00221288342724289	0.00238129704050362	0.00191242961719065	0.00221800454932005	0.00222529951384285	0.00198136616376249	0.00174965502539849	0.00177691579458029	0.00207405580734161	0.00188895274809905	0.00230104623052445	0.00198632786103705	0.00193151812803137	0.00144489746584612	0.00149863772001028	0.00199375840018893	0.00132194352461827	0.00164360039889397	0	0.0012883090394891	0.00151100705478616	0.00177058951459748	0.00137476811412528
meta_30	Analyte 42	259.5	5.49	158	0.00417171777277601	0.00454430978941442	0.00465857117009571	0.00543209796613662	0.00591949469517573	0.00621731637416518	0.00716208172058551	0.00661428878387212	0.00625275123689743	0.00543126090935251	0.00663236417008791	0.00644286175979985	0.00601600977211262	0.00575890059325126	0.00754736994976268	0.0056473169663785	0.00593028368462258	0.00652043735449195	0.00605877185889848	0.0063552596823496	0.00515535891279444	0.00662460272638225	0.00547047754741821	0.00501402282834029	0.00832662133675614	0.00638941091681594	0.00450565976643309	0.00630214648252173	0.00645928364058743	0.00637290053495638	0.00619201359228615	0.00733679766167186	0.0053813056444378	0.00605830947479337	0.0055332883528769	0
meta_31	Analyte 43	0	5.516	129	0.0026334844532012	0.00361262096753131	0.00343094912253317	0.00484126344303893	0.00729198936445407	0.00827347955981384	0.00509116397912449	0.00403729780242231	0.00641755429107012	0.00263443360774057	0.00588744946950077	0.00475393423513687	0.0051407936691377	0.00338758962284167	0.00648917918721417	0.0031366410940361	0.00448326540567674	0.00517154612969374	0.00371928997780559	0.00598932075342719	0.00324994504462722	0.00644281107650609	0.00282058461007048	0.00365862407962627	0.005062739372399	0.0036934010803023	0.00464490438106614	0.00844642798447606	0.00692835115234914	0.00668750965099918	0.00622522743455375	0.00607449382897703	0.00611072190053034	0.00616353821868721	0.00583964367628835	0.00399286657271443
meta_32	Analyte 45	243	5.564	93	0.005764748494862	0	0.00357417892168462	0.00593202471971313	0.00760692190396771	0.00900940665935138	0	0.00800028494714498	0.00660339380373799	0.00563070422470844	0.00780669893191117	0.00619943861040197	0	0.00631572490666324	0.0064172578129406	0	0.00653993699768832	0.00730474457686002	0.00663356618308708	0.00586554140707509	0.005712726948359	0.00683733464527236	0	0.00558209441250734	0.00737947543591414	0.0043170980043898	0	0.00672319826630407	0.0078280252273177	0.00719925723734807	0	0.00687473613856814	0	0.00643080762342394	0.00693509345824982	0.0085478404074718
meta_33	Analyte 47	288	5.579	248	0.100110451590551	0.105330483942799	0.117716086626599	0.122479186641862	0.115979763851286	0.112640682018321	0.154390891905401	0.146735152053218	0.127097774914292	0.126196753060555	0.137534816702356	0.131765974891805	0.139206600872837	0.144508871380737	0.145179085918898	0.125873526317042	0.151699113329029	0.15779688574104	0.148510142049713	0.135735038514425	0.134133279386319	0.121240857060398	0.124118181682536	0.155434680598466	0.118426142673522	0.118396282686151	0.103782632039916	0.106895252407133	0.140152826715403	0.102442403871626	0.122740580600113	0.116481018591705	0.117241423333994	0.120972879834115	0.12695340132928	0.101804377210817
meta_34	Analyte 49	423	5.617	84	0.00828330264864339	0.00851612845017513	0.0114472350153994	0.0127265491387344	0.0160526456604741	0.0191277232226733	0.0166705076977374	0.0115646115260294	0.0204455208196677	0.0145830829440237	0.015180495620174	0.0146535201497735	0.0147006086052738	0.0113927456196688	0.0206544695783558	0.0131040090820181	0.0128630118937824	0.0131869906553382	0.010206517744338	0.0158679380708129	0.0121591402626228	0.0184623457545379	0.00913201695537185	0.0117896016376003	0.0180033246370738	0.0139454716480152	0.012385512842981	0.0183388218234547	0.0133294535930624	0.0155723041405717	0.0142119220261171	0.0172096718679569	0.0126640029752877	0.0153598600581813	0.0123421518173466	0
meta_35	Analyte 50	0	5.628	262	0.127701021450528	0.132847866242904	0.137540813506136	0.153821592379081	0.163374426189271	0.17013583918304	0.172938482075886	0.13932587160275	0.147505538321076	0.141508949441146	0.148715184676343	0.147462507862402	0.159368427947195	0.137830558788803	0.160216970913756	0.131290325516867	0.147835349022571	0.15967388293719	0.143674370557897	0.150400063033048	0.136616292178689	0.141101370512249	0.128111726578333	0.135205012726369	0.131660883707381	0.124761699597785	0.152039183848549	0.159590701724275	0.151354079986516	0.17049938788102	0.164420813983831	0.14266534054411	0.14587733892518	0.134288257484747	0.15196517415458	0.162788481761694
meta_36	Analyte 51	285.70588	5.665	136	0.0109280245933688	0.0123783465754126	0.0136277337437148	0.0214840116089821	0.0281439356173876	0.0337995167367521	0	0.00979841810949959	0.0124367169063002	0.00874320215060196	0.0127668344360201	0.00902191266602166	0.0101337149684012	0.00798521173156486	0.00967580206569046	0.0069318443889264	0.0107339910864687	0.0111125714281102	0.00950966118965381	0.0111896665529591	0.00822808762257714	0.0100785845119587	0.00703759380744648	0.00788208451981471	0.0106208667965193	0.00753954034320513	0.00993904565043401	0.0137759996173802	0.0117102403336526	0.0164173115066524	0.011529915258322	0.00901271271012461	0.00876599010908431	0.0093812800696354	0.0123327421335353	0
meta_37	Analyte 52	239	5.683	71	0.0535067047175712	0.0544369963447631	0.0545004260278669	0.0585457565858812	0.0756390743244311	0.0941902570924193	0.0549793334846426	0.0725540364518466	0.0965273554344402	0.0631183502218402	0	0.0740664782406789	0.0694620743344316	0.0650407631012376	0.0910363839751253	0.0604441831646663	0.0703169650002886	0	0.0586667683426108	0.0774863028361761	0.0585029001336093	0.0897228792423455	0.0581155367454193	0.0618441806976049	0.0916464389152241	0.0676985165405927	0.0620189916885284	0.0920365156173093	0.0565407514212545	0.0784037624839807	0.0645490953026363	0.0880925746790761	0.063850781771923	0.0735288625392701	0.0716270619002677	0
meta_38	lactic acid	412.64286	5.71	102	0.512873552385953	0.479487705271017	0.426171088640424	0.0907265642560499	0.0585887332976519	0.057105351063513	0.143151077175005	0.175566996043448	0.0710907411413308	0	0.0579075422784882	0.0853472303243468	0.148135006178476	0.238161049194013	0.0514675617662183	0.414973424918815	0.129353741755855	0.170422234565142	0.27259461753214	0.0676834788384988	0	0.0677284278360893	0	0	0.0239359463793307	0.0651813526393041	0	0.0613320792992273	0.107782216301841	0.061470931162478	0.185913552489116	0.151161135697652	0.109288926911094	0.0696263873055188	0.0931829301937892	0.0265399550158453
meta_39	Analyte 54	176	5.754	106	0.00246846620313072	0.00378874313734238	0.00395897557609326	0.00411113928243764	0	0.00579367087055457	0.00479056457717151	0	0.00554073971945387	0.00381331965093778	0.00559068904580095	0.00479391242258643	0.00470816890044295	0.00456195687934557	0.00505370140824776	0.00409407110487721	0	0.00511138805363295	0.00441853594962019	0	0.00421509434686369	0.00532673644250969	0.00411734508085359	0.0046074610874024	0.00549401792376264	0.0043245845131709	0.00373957320055833	0.0051757174857748	0.00507504825020004	0	0.00477127119793917	0.0043471501785966	0.00432609154075814	0.00468421690401552	0.00482877333518514	0.00523544934242139
meta_40	unknown	266	5.783	207	0.146567917341955	0.163561067999933	0.173378986190989	0.192906800880788	0.268741470759378	0.274187541787828	0.240185038322546	0.203668453224579	0.261628792258838	0.205377684317424	0.301920193600528	0.248573255710305	0.194000588880134	0.212515027321822	0.295138584612045	0.186510554414676	0.191861007274774	0.295902116241065	0.177782772897816	0.234813541271084	0.160139080267882	0.28843395923713	0.180428660477892	0.191360810533949	0.293260687558229	0.260400039808484	0.218413626973217	0.337815599926364	0.286879755143401	0.301716281427443	0.264141307126424	0.322349388232691	0.242006424685924	0.255692515314934	0.31580524733924	0.16430557919582
meta_41	Analyte 58	0	5.857	152	1.01929010708315	1.01854688721757	1.05141455446077	1.08428158542017	1.23321218700128	1.32264521399636	1.20607662583518	1.00891632255043	1.12538064545569	0.921677860134438	1.12704986890375	1.07883097792993	1.13693630005084	1.09323054262375	1.1929869022485	0.91894938837479	0.98446327714375	1.14850358299177	1.06784235722343	1.18804979858147	0.962208034104998	1.17572058126808	0.964139079860596	1.09377384052184	1.0479224381749	0.929582389802158	1.18203214457971	1.32097994657549	1.22182899120908	1.34486704981633	1.28885461283273	1.15681534257954	1.23164155554026	1.20175693015137	1.22705122159757	1.34295203884113
meta_42	Analyte 60	0	5.873	318	0.0611284017231282	0.065960096461514	0.0722041081453552	0.0729118237204921	0.0675105430665992	0.0636481241609386	0.0753631862846137	0.0734825069979155	0.0605904122041109	0.0701661702147057	0.0690628553744015	0.0656858345658109	0.0623312623197037	0.0815160955322583	0.0738055545872404	0.0656350047937148	0.0751667100401904	0	0.073586342435577	0.0616977427122041	0.064641648306684	0.0646898042367166	0.0684079884242483	0.0833787954322332	0.0631576859786694	0.0709741638144884	0.0554545793536102	0.0433370081307512	0.0671008288832964	0.0469027702886001	0.0636569955690687	0.058257484515869	0.0442648782422774	0.0532982057022333	0.0716810710465494	0.0407853998532247
meta_43	Analyte 61	0	5.9	96	0.0187269567738548	0.0186394554536629	0.0172500794910317	0.0168142752395762	0.0220788841875331	0.0246890251111147	0.0150678756913079	0.0052743064461784	0.0184610675981871	0	0	0.0161733512148382	0.0245493565656353	0.0132931180691162	0.0168446848511754	0.0105826208187072	0.0142421200833207	0	0.0175719812113302	0.0269125346614003	0.0163528895581652	0.0187368930828367	0.0129325862184574	0	0.0060836155738337	0	0.0259488279813229	0.0297381382647277	0.0249137848121043	0.0333312992550282	0.0254655350610249	0.0187260053477346	0	0.0272053880604253	0.0266863612094024	0
meta_44	Analyte 62	0	5.91	221	0.0365665311348942	0.0367476046881557	0.0388327460208404	0.0398768932254996	0.0391098402007831	0.0393075900627663	0.0475624992586327	0.0474820775166478	0.0447987664411402	0.0442079185712567	0.0449214652804237	0.042719563659441	0.0435907722498141	0.0458751971458771	0.0472811553641215	0.040515718695788	0.052665507377673	0.0522039615879586	0.0517070110340704	0.0496544983343774	0.0471094755698443	0.048584326550922	0.0452969292575556	0.0513934098757507	0.051020067080306	0.0484675521567584	0.0344736501910831	0.0380360683558618	0.0439092744554841	0.0361204855514044	0.0433322591911972	0.0401643670282879	0.0368229545379655	0.0380216003250266	0.0414480414870073	0.0467376590228788
meta_45	Analyte 63	330.5	5.993	123	0.00185621864080834	0.00194612975713336	0.0020503166355636	0.00217648328871267	0.00228348537532635	0.00270832062566857	0.00228939811797187	0.00225013563550177	0.0025284963391153	0.00221559809896848	0.00273080716774161	0.0022033367357838	0.0021593015303774	0.0021407209717256	0.00277736651309547	0.00201112530949731	0.00225438081663453	0.00262717136004832	0.00216674064856875	0.00260142064105293	0.00209179227599477	0.00251520520506143	0.00193825798926195	0.00225335651275561	0.00260657694582128	0.00211459335917409	0.00201557480874834	0.00268829495062914	0.00240099233997586	0.00242731649051958	0.00248776056718063	0.00244386643661823	0.00216687305651255	0.00224167061036457	0.00239556018681811	0
meta_46	Analyte 64	254.16667	6.02	174	0.0253042948386088	0.0253904618393696	0.0268286045936916	0.0269061013700681	0.0283007799134054	0.0291184909351964	0.0416012708188958	0.0163418093589009	0.0391771443034555	0.0262111753591493	0.02403118081557	0.00978501444871338	0.0267651353009967	0.0169664799672079	0.016961054087875	0.019906303058553	0.0341775236585331	0.0383641900747519	0.0232734743788584	0.0468344324916552	0.0181474347587403	0.0245462378815662	0.0141028020693904	0.0209040888639677	0.0050011082046934	0.00286722025129868	0.0272331086107325	0.0317379013866103	0.0333628591673203	0.020759686799736	0.0261755823962478	0.0100839884563718	0.0195131638458053	0.0243821813729015	0.0367649251796308	0.0200132405664538
meta_47	Analyte 67	309	6.102	166	0	0.000531384880286074	0.000749450575712092	0.000647329828800468	0.00073902450128155	0	0.000729330395095278	0.000746894076989217	0.00072991001170186	0.000767901495169781	0.000932600371361076	0.000691417708357411	0.000745611326556497	0.000698632012415695	0.000835917330341368	0.000667690840787642	0.000723315929480095	0	0.000761668561613955	0.000777860904443468	0.000754563453730178	0.00105723343152943	0.000718162787509881	0.00078616305950095	0.000835718271299193	0.000813328194263732	0	0.000778998344235998	0.000704459526991123	0	0.000689490497780416	0.000756067760043264	0.000636276019367823	0.000615080826921536	0.000748765427636423	0.000603518446718266
meta_48	Analyte 68	281.625	6.122	214	0.00402197851480504	0.00444070683708862	0.00456536243184903	0.00754775782025469	0.00972981637130817	0.011540015706366	0.0096776930665546	0.00722148955315812	0.0111830663860181	0.00560565232424504	0.0102237073685509	0.00849722059459663	0.00844075832574102	0.00741352089018539	0.0107426544165733	0	0.00891871438697967	0.00923433397482653	0.00709065535377417	0.00960709630750072	0	0.0103813348981384	0	0.00717520635657546	0.0111321221300155	0.00773007554161212	0.00709578426291399	0	0.00971919618724191	0.0100228007517832	0.00907034667402673	0.010192728635384	0.00805208161362965	0.00953924859310719	0.00940361832502308	0
meta_49	Analyte 69	283.4	6.134	207	0.0532285940660921	0.0571188106923759	0.0637635760006708	0.0737778736766977	0.0842417107136058	0.0873519373974877	0.0698154982908724	0.062017167304733	0.0742742432995243	0.0569151661453619	0.0852289336440506	0.0700569619971021	0.0584528577477067	0.0642894487163884	0.0811852013533532	0.0542126667114378	0.0617939303925721	0.0857289068012049	0.0593731955429633	0.0675992804606266	0.0494924412556588	0.0826426428195017	0.0547000608827526	0.065625262602753	0.0790229885108862	0.0785046054413465	0.0639026607565121	0.0943675789892958	0.0806065721916508	0.0799961874444645	0.0766165414330487	0.0860415994034478	0.0692433290878448	0.069472584410118	0.0862445077804458	0.0479488142207185
meta_50	Analyte 71	0	6.188	174	0.51684213103956	0.53129752859643	0.540137207376018	0.567251960592635	0.612996165855396	0.642673280770984	0.639015577422988	0.627998168840304	0.670161647096445	0.586253658902085	0.666199181098888	0.625837318694908	0.629771509818778	0.620130597399333	0.724018636665221	0.591472245515771	0.625487385926725	0.650946357568418	0.618725858806682	0.654129648712271	0.595491133036023	0.668649242138268	0.584821090603779	0.636018642267287	0.684439264763408	0.622812726630785	0.506417229785009	0.609292672906997	0.602015563335402	0.585178635819803	0.62589710509998	0.604844942868483	0.548793847357168	0.575336670263369	0.593665080969648	0.64660524158551
meta_51	Analyte 72	279	6.221	151	0.00229067725901534	0.00308984380180308	0.00355683118846883	0.00521069762480263	0.00516369068049187	0.00615755735249714	0.0042341463913368	0.00515218172015116	0.00552390756305597	0	0.00478241669849393	0	0.00459141959441543	0	0.00530479648307203	0.00638745333240204	0.00312543644835084	0.00419317484441061	0.00266612558453631	0.00751620592532112	0.00483036774551062	0.00841928598189456	0.00278214052642629	0.00351090392215221	0.0033783636620947	0.00339127596076713	0.00288890971812355	0.00402088880323047	0.00341992456133402	0	0.004664288800256	0.0100984944690815	0.00513668820321129	0.00340945698912504	0.00333149245639367	0
meta_52	unknown	288.64516	6.308	85	0.120129265050339	0.121680919503437	0.125507084793224	0.13643806768719	0.16885020671484	0.203966013686508	0.179822778604332	0.159300444760639	0.21564769322524	0.144278835953688	0.20146535855924	0.173269838031719	0.165024657181153	0.156295546680363	0.20573906131398	0.146482621341072	0.171146073679821	0.174217095277111	0.140365522586006	0.17696916472135	0.133542902100725	0.20424932399381	0.132524452177124	0.147778125775643	0.199718129995526	0.156140173750817	0.148565593912936	0.207424152530641	0.173057536694089	0.175627947783118	0.160447407687999	0.188633871285755	0.148491034473686	0.170361556936434	0.16682149999916	0
meta_53	unknown	531.88889	6.332	190	0.0333036585112872	0.0351446714529926	0.0350043485455164	0.0353347764203653	0.0393732498818503	0.0357239338601168	0.0385224575842381	0.0356086138546425	0.032258531919679	0.0344275377768102	0.0341056433066417	0.0359995294096207	0.0370399723757282	0.0368051883582483	0.0381510026037289	0.0353655680247852	0.0418153028324907	0.0429922141528532	0.030115439749229	0.0351284704897851	0.0330086356861029	0.0322580436415716	0.0297355367168238	0.0358906888775247	0.0292663116986445	0.0325456754622189	0.0272556886176318	0.0395368377155289	0.0388716792712245	0.0368028561114857	0.0468854146231627	0.0319458679936212	0.0382161679845861	0.0400437898310898	0.0347528177374385	0.0322206149785407
meta_54	unknown	365.28571	6.396	221	0.0955011560412772	0.0947199493254493	0.105330451044221	0.123727039709975	0.124918516259833	0.122474863315708	0.10615335182628	0.109593036807809	0.103627128045331	0.107173940822105	0.122266418567751	0.112068687264149	0.100312414298125	0.121744031856135	0.13293347299956	0.104104437077187	0.0724932168527373	0.105376302085531	0.103255911757414	0.0777347937820514	0.0594438404782675	0.101315954087881	0.0822400717615074	0.0968328743400393	0.0867116820921339	0.0861505025716787	0.0916723752784065	0.111147995718413	0.101265815049724	0.109671844714836	0.122204409148556	0.0901261006892491	0.0874910681645203	0.0773399236030162	0.117287237583454	0.0990968783977493
meta_55	Analyte 83	0	6.421	85	0.0286304340000707	0.0415784098924495	0.0343544403805755	0.0380317483239972	0.0457993081844408	0.0558037101760158	0.0525469922128023	0.0457665502481868	0.0612717865900893	0.0421103281500099	0.0580125400432254	0.0499042860251585	0.0474713985472071	0.0435905817862167	0.0607894210225654	0.0458652282217068	0.048593733088409	0.0520297141231971	0.0395869237955263	0.0516352179927154	0.0383336734601238	0	0.0368563734915461	0.0419928977406156	0.057513627054795	0.0439769816420196	0.0407102064745412	0.0582588387389522	0.0510542511341798	0.0502051213953682	0.0453336660715004	0.0546985234319438	0.0402788285570456	0.0481792342223518	0.0480555905584728	0
meta_56	Analyte 85	0	6.499	225	0.0428816524584466	0.0474500682737883	0.05510359816014	0.058861402067387	0.0596170225414569	0.0593495746841377	0.0609338385731642	0.0576532244715954	0.0516486795926504	0.0531169585455657	0.0637398573994435	0.050023419152237	0.0492526739741452	0.0572592097566728	0.0577004317104779	0.0464982047068083	0.0608166345267041	0.0695825219891169	0.0594110563683697	0.0499655753010718	0.0455137958937849	0.0559092909967843	0.0510665773265033	0.0604416186002255	0.0536690266952667	0.0526418423922832	0.0486500816392116	0.0492890212589143	0.0604300831196088	0.0462469760693897	0.0548605151568093	0.0520535895535223	0.0454982288201076	0.0456042870169249	0.0592101305330645	0.0406775607229369
meta_57	Analyte 88	0	6.57	173	0.00372879288777058	0.00439641415973587	0.00420548369085114	0.00363493276099517	0.00437181318093008	0.00430972775862336	0.00322495949218861	0.00345682697764873	0.00446829971865165	0.0047149453507345	0.00315193832267403	0.00479550007351563	0.00427715322818402	0.00346152922553008	0.00424418358278479	0.00391483033759132	0.00403870820216926	0.0040131021456534	0.00326666007914259	0.00450587516862641	0.00330847006115555	0.00353741321668902	0.00310919605987736	0.00438304336629797	0.00406516340681506	0.0033637587588072	0.00342511427300743	0.00427820079125839	0.00399289330182567	0.00357163074985166	0.00356459555549851	0.00688721456263613	0.00385966979638533	0.00608436471545799	0.00278688007745548	0
meta_58	Analyte 89	0	6.584	177	0.00578689436480208	0.00607470969901814	0.00625384028318867	0.00711384509852898	0.00784282266641868	0.00881866253348934	0.00829345428410524	0.00601215305572383	0.00879744423248572	0.0065389523813106	0.00792044857352521	0.00710761706586201	0.00714595283694858	0.00647669314493898	0.00778084148784649	0.00523184995352047	0.00913734307949115	0.00703473336330496	0.00736837521427601	0.00807938802427031	0.00602519535181644	0.00826383691017785	0.00592840588628838	0.00691800565685998	0.00700775824018653	0.00493161573445956	0.00706759195739398	0.0117524992622999	0.0107991436242873	0.0130530382390429	0.0116782420325512	0.00659239922538609	0.00548088621618742	0.006885837774329	0.0096650449486471	0.00567467011455881
meta_59	Analyte 92	0	6.661	169	0	0.00171859982965842	0.002062404071636	0.00205627687006156	0.0022765227524144	0.00234662741688167	0.00298545927522546	0.00281210193668943	0.00314946903471364	0.00254249141494042	0.00262912075670248	0.00256925173498168	0.00258364446312753	0.00234975167818991	0.00284545015416304	0.00236523555671136	0.00218396457236065	0.00264227661167246	0.00308685846775893	0.00268651375459062	0.00251224647954361	0.00315303816192374	0.00241688360447305	0.00268840734672483	0.00281288265032682	0.00246490564523939	0.00225963064237154	0.00261621022918937	0.00294204719361983	0.00317383026411489	0.00300731110356899	0.00279544654140227	0	0.00260865699714408	0.00277661071842775	0
meta_60	Analyte 93	0	6.677	86	0.00237505160320727	0.00235048725812765	0.00229692978646643	0.00259774666047059	0.00281671129843524	0.00383889865564355	0.00294322593305941	0.00253391087513377	0.00352970195330129	0.00277225651611407	0.00422954689561451	0.00330025575034716	0.00325530797614166	0.00284891938136631	0.0044085838069661	0.00317966113029699	0.00254286737828282	0.00310690424587976	0	0.0037909984253198	0.00196117661070513	0.00457302839989522	0.00276191397601035	0.00288360650507587	0.00368526468583782	0.00330957226155933	0.00276954561779408	0.00328926798330608	0.00281918857553482	0.00391393451551169	0.00287985343367536	0.00322978526485605	0.00259235494098252	0	0.00354453033990873	0
meta_61	Analyte 94	0	6.714	116	0.0102239747635173	0.0105931609713438	0.0109119020595553	0.00538790979775304	0.00529691661770897	0.00732744740091435	0.00711844301904506	0.00554669058156918	0.0119340219367813	0.012298046064681	0.00681832731799423	0.00247333862871067	0.0161321088216604	0.0123966594747275	0.00953101028788045	0.0132634398631441	0.00764450058200373	0.0125903016237679	0.0141826749300919	0.00988015212443581	0.0175356009297107	0.00830045074473595	0.0158863913978283	0.0201248425652861	0.00632527159394898	0.00686334287693606	0.00988704028233838	0.00753161513862949	0.00668533411139546	0.0060810645195579	0.0114104861661668	0.0170071101794911	0	0.0052326682982646	0.00789457737379664	0.00949810967439688
meta_62	Analyte 95	234	6.75	69	0.017527010240742	0.0197845065996642	0.0219916112535515	0.0227352856075909	0.0315022404413317	0.0355528835959659	0.0326964483805139	0.0301320247569981	0.0448440274750325	0.0255305971332442	0.0459016507328432	0.0306309500947377	0.0258526017746878	0.0264041749642746	0.035504629786851	0.0259187859538385	0.0343381196651927	0.0342217108680449	0.0233780701810094	0.0320016365090497	0.0238556641000803	0.0349399842348941	0.0235080160335702	0.0265325909215885	0.0392535966679661	0.0260819538909205	0.0267272361849323	0.03971434763192	0.0310688697130809	0.0315776382044454	0.0272421077791381	0.0335504396938483	0.0243671751432925	0.0305672631342449	0.0309094903061041	0
meta_63	Analyte 99	301	6.838	217	0.00500520623494429	0.00513923069139549	0.00531131881917173	0.00663786254617549	0.00772799064085926	0.00850119796906901	0.007991645070028	0.00553492944771637	0.00878223512249971	0.0050616313610444	0.00678541060540135	0.00715003284588486	0.00856078160412885	0.00558349835051815	0.00805542914038307	0.00534103438953541	0.00715584306696908	0.00698390931771411	0.00499969799746487	0.00802131433617835	0.00559173221815129	0.00798815901584889	0.00442971939125753	0.00572181409811097	0.00612147436933051	0.00482444099465813	0.00618160986574759	0.0100992606424143	0.00988777927372856	0.00917538649851017	0.00861264777276038	0.00814456102151513	0	0.00706617648346137	0.00867988763553097	0.00500427719557345
meta_64	Analyte 101	207.83333	6.888	42	0.00527917309771801	0.00519401186164208	0.0055822261217427	0.00437567029766353	0.00556878692719702	0.00977883444302673	0.00303756824983673	0.00382349224105461	0.00397504672174772	0.00153906863571022	0.00637591065770155	0.00625514356580723	0.00650370307734872	0.00276859838264735	0.00734805015314254	0.00243297721703797	0.00439694897204749	0.00644723772499477	0.0045575803986753	0.00539181923194453	0.00480368093259831	0.00676546396155244	0.00262913920322452	0.00433057824523266	0.00292376814061004	0.00227212323347603	0.00553110870517017	0.00564379704203715	0.00760141579654475	0.00691266090641365	0.00530771153488114	0.00737348855636005	0	0.00562822822118822	0.00722950173494754	0.00779168830239673
meta_65	Analyte 102	217	6.928	163	0.00713646387485138	0.00714214764928206	0.00747793165686057	0.00672071021913705	0.00707816134008048	0.00793075167896095	0.0111355283892669	0.0113714802389494	0.0110679702108928	0.0117492923970431	0.0106090189606392	0.0100618884379716	0.0102597387961886	0.0103022313038147	0.0109364863089908	0.0103462037691789	0.00998214462656485	0.011048856657395	0.00993836122985944	0.0107735189694057	0.0112253293456169	0.0108922220173006	0.0103835980024063	0.0108446167715583	0.0109146075302525	0.0106019416958518	0.00693651271326112	0.00735615947115611	0.00929969070846706	0.00686668844129982	0.00777256986436961	0.0108104845676393	0.00709502913130111	0.0087753933033573	0.00876481866932645	0.00728568698836381
meta_66	2-ketobutyric acid 1	287.82609	6.935	225	0.00256378572707673	0.00256085667474633	0.00262341713704488	0.00230664441178824	0.00242881990567091	0.00237892695393356	0.00235382061358856	0.00309080917912008	0.00249999146426788	0.00280614375094832	0.00286225738749734	0.00258203660118156	0.00266600524168364	0.0029712911802629	0.00321896858222793	0.0031210178471452	0.00301054357732483	0.00289921366026422	0.00246952019035982	0.0026733144139601	0.00261370430263462	0.0022888370511159	0.00251769300743604	0.00266638870090328	0.0028174751217033	0.00274123838224488	0.00266207355533127	0.00251822540705299	0.00267611279410419	0.0020934321134207	0.00309765659290071	0.00245550947899847	0.00225532558366552	0.00253334660019284	0.00275056946928829	0.00214514263974432
meta_67	Maleimide	832.70588	6.995	154	0.0368120334918764	0.0367982757978885	0.0387242430516187	0.0499408903395594	0.0642279370649253	0.0771778856118101	0.0232355286721652	0.0117059078027056	0.0367709742258833	0.0140152968489153	0	0.0212348880306948	0.0282068176376029	0.019228410151512	0.0763555805782091	0.0174886918158584	0.0288947373578882	0	0.0215644652697368	0.0410741993123082	0.0172181821247334	0.0285014344905405	0.0166066240596159	0.0166972742119844	0.0213151119629857	0.0120778572457123	0.0603921980709881	0.14762106984488	0.060510800617025	0.119170616529661	0.11064113810847	0.0701091870408772	0.098401900647107	0.0659943700826621	0.0701136981850096	0.0583094014808018
meta_68	Analyte 107	329	7.01	151	0.0142475854106762	0.0149767663073147	0.0150708986611203	0.0162701313746544	0.0171522767139848	0.0196186538072962	0.0153007758411596	0.0112154178158581	0.0150793025953135	0.0127429782323001	0.0152597452888662	0.0130800768749437	0.0164616805123333	0.013166632121899	0.018173899139884	0.0125649488065166	0.017151472322429	0.0148915136385034	0.0137418331470342	0.0170924185042923	0.014746015163792	0.0162668927060231	0.013437047501415	0.0147445887013603	0.0140848104109501	0.01159473566455	0.0144026923335889	0.0183306482752164	0.0167353429529625	0.018667492797011	0.0166472939244917	0.0131544209705139	0.0164433995328198	0.0155054159272688	0.0161176909109866	0.0181718773257911
meta_69	2-keto-isovaleric acid 1	262.63333	7.045	174	0.00108693375132937	0.00336895580768267	0.00335937298880252	0.00659694485272669	0.0108501819769729	0.0129413418141478	0.0103009315344905	0.00841703983926943	0.013911629529042	0.00439980083552245	0.0134271121739733	0.010135574823998	0.0100223734365293	0.00813554048291767	0.0147706246288569	0	0.00890592663813088	0.00807334934901726	0.00640984585201769	0.0107406752354285	0.00422185668483692	0.0120308923855625	0	0.00695169751073958	0.0151762077653621	0.0114656741264222	0.00471591322567268	0.0132990622158177	0.0106005106259949	0.011145179934539	0.00913483918344966	0.0115757977500897	0.0092520184962032	0.0092303202616974	0.0102588823711259	0
meta_70	unknown	239.65625	7.108	127	0.00713134443089581	0.00827264937926573	0.00821067987174252	0.00461957997096981	0.00530208430134403	0.00977383907234284	0.010534704797851	0.00970800507768266	0	0.00979316618712087	0.00595941539794646	0.00989373225577438	0.00978822248808134	0.00941390855231876	0.0112936201209899	0.00947569199824823	0.0105183938221584	0.0106484074890513	0.00844074983997353	0.00903717015268415	0.008330630028811	0.0103306900210621	0.00889741653954195	0.00901038123424754	0.0107051014923655	0.00893667261383066	0.00924870541975092	0.0109970339483289	0.00921958523415925	0.00931692188913501	0.00978711914259428	0.00994089550997471	0.00860069439700368	0.00920253952227831	0.00963689210955516	0.0106720459085238
meta_71	alanine 1	912.17143	7.181	116	0.832446508537753	0.878331431599346	0.901921029700552	0.937446230774448	1.07282193966942	1.21998382539213	1.37652746101302	0.918127348994663	1.15011911523367	0.999492485352515	1.09414541141429	0.655534724544577	1.31989585912741	0.742417686744765	1.63123863184302	0.610376225676914	1.2924067296835	1.29959482542141	1.0584095937385	1.40275225147326	0.835915532391792	1.18557732879669	0.920550739067198	1.18780858071341	0.694889458865231	0.518444215717657	1.39638092435963	1.4508333246744	1.10374018948891	2.09393278180297	1.22039479451489	1.02571339222965	1.65586523008655	0.781054933666739	1.95739917469431	1.05494739213844
meta_72	hydroxylamine	351.19231	7.234	265	0.00183013369835223	0	0	0.00205890366309697	0.00206378657136146	0.0019434241397008	0.00230901567618924	0.00259575659500838	0.00175027589972889	0.00229282462847532	0.00197395550128132	0.00216942567451795	0	0.00216472737463909	0.00227544725617947	0	0.0018830447995871	0.0022608827661508	0.00244157552715177	0.00177720992797057	0.00175291465223361	0.00177788828242748	0.00226259108445831	0.00207461188952714	0	0.00205192807957973	0	0	0.00187112514190823	0.00220167848072875	0.00253632686531039	0.001994343484018	0.0016568028828564	0.00157814076394594	0.00196246780351188	0.00170522054325677
meta_73	unknown	237.57576	7.251	71	0.130069589861329	0.129989870471569	0.134357838022715	0.146981544508538	0.185977769699651	0.235302981456233	0.194714864067612	0.165950863684412	0.242612687073003	0.148736876906159	0.224955544643342	0.183054863870593	0.174421515650098	0.16129006864356	0.228404683385873	0.148463698155398	0.182313924861087	0.187366266752327	0.14483363529126	0.193179796784089	0.137583998215034	0.227489102371194	0.135273872852455	0.153280375411184	0.217663437684044	0.16402923582205	0	0.230323664920513	0.18635775651186	0.195353105249721	0.168446797867941	0.209585232246739	0.156902103147772	0.184666843443468	0.182513214727243	0
meta_74	unknown	244.4	7.298	174	0.0019522350113869	0.00282343635757934	0.00269447889537226	0.00272585825509039	0.00358370279433149	0.00357260588106134	0.00396590370647901	0.0038361172410307	0.00455567655774638	0.00355226103264264	0.00419163653785599	0.00389439716622229	0.0037973777740936	0.00374111797142664	0.0043754931482	0.0029884849499626	0.00343840614822421	0.00213847132342476	0.00305846933727748	0.00329435646490834	0.00308813813335854	0.00388467386500916	0.00321712867524123	0.00374733589110354	0.00388968427201914	0.00361748371613958	0	0	0.00385986875793377	0.00313649261882327	0.00376016019411566	0.00387908094185897	0.00333501381033199	0.00324384769565909	0.00359453783015931	0
meta_75	unknown	215.48	7.375	43	0.0304448126677203	0.0295642151465344	0.0310543268622531	0.0349805797909892	0.0425508159488642	0.0646270833541926	0.0453755439774599	0.0430614965044287	0.0716481903876301	0.0375964002800816	0.0570732668299542	0.0486456808324197	0.0441184367584637	0.041070526302487	0.0610950075405112	0.0377062399180832	0	0.0458992464266959	0.0367963019544224	0.0524178331609529	0.0340993774409331	0.064118033130898	0.0322397253160252	0.0377332515402009	0.0611456627095108	0.0428158877254404	0.0373720742827524	0.0637222990660215	0.0513975703063131	0.051893688127592	0.0423643817586316	0.0587233054526972	0.0395929009135574	0.049140301859332	0.0469630104252244	0
meta_76	Analyte 125	190.75	7.437	146	0	0.00345853161801449	0.00364163135180038	0.00344384351432042	0.00477598335580198	0.004095346453514	0.00526924756941965	0.00416291694342812	0.0047456999761631	0	0.00415336347855223	0.0048254721030123	0.00352605405081613	0.00453202012945108	0.00359691706286581	0.00401837432714627	0.00469357335043593	0.00449115349962815	0.00393658094377224	0.00388580970971965	0.00355685325296557	0.00356239630450529	0.00419702534210208	0.00442606515484772	0.00473464458697824	0.00422323933317055	0	0.00526684032904136	0.00423116235418166	0.00442156615024696	0.00446691393326681	0.00359026534230248	0.00286621791067	0.00381497323059182	0.00435215760767581	0
meta_77	Analyte 126	392.66667	7.492	236	0.00348108363989163	0.00351833698316094	0.00358820275557169	0.00365112383646404	0.00356178260129306	0.00339093969426244	0.00383020235219519	0.00399530274534324	0.00369104056196109	0.00379566452989693	0.00381963101713245	0.0038642101965386	0.00400591270143202	0.00419538237622293	0.00416937001501475	0.00393724511054696	0.00391670889687155	0.00381728113672564	0.00395343014657841	0.00360304481707528	0.00379910968769307	0.0035105439038639	0.00372795502323769	0.00397967199757836	0.0037247164305729	0.0037912660986978	0.00384504591415481	0.00367701052141898	0.0038708611791956	0.00381154901049103	0.00434934604775368	0.00359205378348655	0.00365924767157491	0.00375605490643537	0.00395328659820459	0.00337888653625683
meta_78	Analyte 127	330.6	7.518	258	0.0838443111690277	0.0872472781963506	0.0852955052311193	0.0874927567846468	0.0781771006062484	0.0747538354498812	0.0827500200882613	0.0904794337002834	0.0814112880019665	0.085753267143211	0.0890863697983568	0.089160757938996	0.0969794480379461	0.110490990373512	0.107327659271369	0.100465789992345	0.10666350166979	0.083982314948316	0.0929939897075168	0.082330267575578	0.0940210715998483	0.0793561239700944	0.0893955457522686	0.105855873200222	0.0986740433612331	0.10068703474676	0.0905046514851375	0.0793770878604285	0.0902834828672798	0.0776191703211518	0.110249305131195	0.0771234163616783	0.0744145164464157	0.0846552701106621	0.0886184002903841	0.0679374663890936
meta_79	unknown	245.34483	7.546	71	0.0333537378563018	0.0351598712168193	0.0383256616836851	0.0420623454038214	0.05210893196702	0.0668700870100498	0.0494181446903735	0.0437686285695794	0.0606635708325311	0.0368639029413886	0.0585980245137249	0.0472152586009313	0.0444245716097454	0.0418676487800206	0.0585629354306648	0.038660275338867	0.0473361782009388	0.0484737939925116	0.0374715840027696	0.0492277537608139	0.0347847657267419	0.0572471724156017	0.0345876725018962	0.0396460531668337	0.0549554702728885	0.0407642608920769	0.0376100859881298	0.0574666562713253	0.0495665931403879	0.0475554101555039	0.0418760099320064	0.0532613246173443	0.039623090561359	0.0458108804061984	0.0473862023172377	0
meta_80	glycine 1	841.2	7.622	102	0.0484637052573825	0.0496601477798058	0.0480197955174292	0.0143856852799916	0.00978404701441627	0.0091143690812882	0.0219786392919045	0.0258294823214441	0.0202982162957425	0.0469823220835169	0.0134811089023137	0.0264019848297592	0.0336135518366541	0.042230585754335	0.0342623053760436	0	0.0343229712351872	0.0280803183100263	0.0346802240864488	0.0254614939694498	0.0548414460417877	0.0191965223087529	0	0.0422635208524675	0.00775335633446433	0.0104682373828904	0.0541875496116309	0.0270151383196602	0.0272475992125134	0.030559381301228	0.0337299822577628	0.0181635111758916	0.0413975730239127	0.027141974465282	0.0321307778423261	0.00401730108307605
meta_81	Analyte 133	0	7.647	225	0.00287643534401922	0.00276199418055016	0.00280560524229857	0.00303680213984644	0.00265764562039798	0.00308072312175412	0.00362806228110433	0.00342286989228504	0.00371888297458736	0.00279608462406276	0.00350813476000381	0.00345085861485867	0.00362604492945162	0.00353906104338326	0.00412929249502696	0.00302685765871597	0.00350204349184814	0.00346044886652401	0.00368727049054352	0.00374964162823828	0.00346538042083661	0.00338064041970419	0.00285946642483183	0.00349361328948278	0.0036027919425853	0.00316460278093861	0.00269104627583628	0.00316310885892836	0.00351926944186273	0.00283170572971748	0.00332297654801664	0.00368279239586189	0.00299907545589301	0.00336372394060848	0.00317462814966988	0.00305275557695183
meta_82	Analyte 135	308.58824	7.702	299	0.00310681542942981	0.00331354796366363	0.0033053026687383	0.0030736149558983	0.00285900705577238	0.00254816666762034	0.00328178194962891	0.00348763133421184	0.00286051801774025	0.00340539635098131	0.00284875449174452	0.00325837147842498	0.00334418266447613	0.00349748181820498	0.00322111620843808	0.00337305970753132	0.00345381765044715	0.00320682494524504	0.00353476874039281	0.0030482404908312	0.00363316922528552	0.00268906048736867	0.00343596197223751	0.00358542746291023	0.00303873909220345	0.00328823183931546	0.00309071239795414	0.00255375861817331	0.00299775059838472	0.00263175167777412	0.00344751646163306	0.002593488147835	0.00290690834569811	0.00282555795657607	0.00292309896884519	0.00232126587060635
meta_83	Analyte 137	225.83333	7.748	168	0.0243048099523972	0.0224771029569333	0.0219748309400447	0.0139839092122919	0	0.0171522291216351	0.0115812417180901	0.0105515773894588	0.0100417280790008	0.0150686770608177	0.0100742371952314	0.00961229856918176	0.0115631069091992	0.0116181235926406	0.0103017285453305	0.0118933501599485	0.0106456092746023	0.0102006919888814	0.0113604131832659	0.0101734617099611	0.0147290789808689	0.0100552090433916	0	0.0116628583890245	0.00934724166992106	0.00892065016365073	0.0134719322598604	0.0110721382663271	0.0110381589431623	0.00977007912948225	0.0120182371062511	0.0100691488924514	0.010379686830811	0.00955343084563269	0.00950026878467119	0.0114744820570412
meta_84	oxalic acid	677.26471	7.807	218	0.0157597845820374	0.016029995087018	0.0165143215731184	0.0173332325884385	0.0177432992409279	0.01778426828885	0.0140863319271633	0.0145673992157494	0.0140630057787996	0.0135393089340646	0.0138818507836905	0.0138143241403674	0.014453382566516	0.013925778809112	0.0154828281174394	0.013758865463411	0.0147897981116728	0.0148444817020269	0.0151125685960821	0.0146440374533303	0.0141897605324608	0.0157556901027164	0.0144750348269362	0.0157263263168558	0.0145320363386493	0.0141334373432184	0.0115049446015734	0.0131012379092703	0.0133462527289069	0.0121674108193435	0.0138062849329845	0.0128339861283125	0.013132709266754	0	0.0127821104245743	0.0144557244141089
meta_85	unknown	418.79167	7.85	191	0.0126518199853445	0.0124253556420112	0.0121651938323477	0.0126659223249207	0.0130376772843393	0	0.0107821678576603	0.012421405527919	0.0123141960412409	0.0111670506307502	0.0116111930395033	0.0115731153167556	0.0115377886938342	0.0120309920272427	0.0125067359364888	0.0116866250211487	0.0111518316512028	0.0118385549728066	0.0115956726309389	0.0120679831936854	0.0115188493989638	0.0136887347065008	0.0125692034015887	0.0132660500475467	0.0124742758817468	0.0120362394837652	0.00809136486204422	0.0109627335581056	0.0102165769027489	0.00951253076211308	0.0105679253161547	0.0110287602968965	0.0106195042288925	0.01112417349646	0.00978125454371631	0.0125110798105176
meta_86	Analyte 143	0	7.867	174	0.291049908246778	0.298433169670726	0.305887410640605	0.320715119507362	0.344035420420167	0.362450577042249	0.358002767738059	0.353807832493994	0.378422858615737	0.331703342737625	0.379892236815474	0.352788680529029	0.356580119085994	0.35035895928877	0.407117310547587	0.333875565854938	0.355344884846017	0.370572831335294	0.351212280838399	0.369422031410765	0.335861800019236	0.379928146405584	0.331615049283795	0.358669684177692	0.386084749646388	0.349345025983718	0.281456218388594	0.336201663582367	0.333607448864544	0.326193057763577	0.345448449144068	0.335129651957081	0.302018049547919	0.317567276690396	0.327621310441384	0.35037819756497
meta_87	unknown	185.78261	7.932	156	0.0417985086852383	0.0446068212896455	0.046317826380192	0.0504499447305045	0.0580547945791912	0.0643318484064427	0.0738000283196094	0.0509428205830571	0	0.0395693460399091	0.0357629541694747	0.0180818310578771	0.0356110153258589	0.0396983268106764	0.041397173288101	0.0295628052648254	0	0.0592087035567118	0.0293930182156071	0.0501637132067641	0.0245125195062847	0.0465460429159831	0.0377624402431952	0.039509933439696	0.0202855602559722	0.0140649743536432	0.0282012468459807	0.0577029831494578	0.073911931629387	0.037565680873301	0.0384206528125321	0.0305298693592486	0.0496135083043287	0.0509757020184682	0.0371965105908969	0.0358232441644832
meta_88	Analyte 150	198.85	7.995	152	0.0539248810524427	0.0577617510055255	0.0597507029194933	0.0674203151827928	0.0764973248978925	0.0863602532537425	0.0613842090036803	0.0471267831866961	0.0570343067586553	0.0457722458604423	0.0591095822392337	0.0543239131533242	0.0610392108249873	0.0526667379218636	0.0602995106110829	0.0407971388915485	0.0457864650650766	0.0510643008243126	0.0483860618729103	0.0675503712759646	0.0443229160184292	0.0628599877094224	0.04829183130312	0.0577671473409517	0.0576235724878653	0.0508579454319874	0	0.090013209417943	0.0714702806599503	0.0869190311628158	0.077221793438329	0.0551744528925285	0.0844688608609849	0.0750275523045958	0.0696255632160656	0.0693030811272583
meta_89	3-Hydroxypropionic acid 1	482.23333	8.061	235	0.216519835274132	0.221703568123964	0.223591003087957	0.230907752617857	0.221815925197697	0.225056001166858	0.271653506353276	0.26047534181268	0.239521841195026	0.238557061385283	0.23173447366072	0.228618899029819	0.221437290316393	0.249968762722447	0.24315593517783	0.227531919234124	0.29530274538072	0.268755058302602	0.270708957013988	0.25502888284037	0.25926156073289	0.241221379873681	0.236513894718481	0.258613687644619	0.221514740565913	0.211296722679094	0.219299360818573	0.229504001951832	0.249896402668755	0.237704229823013	0.266155448578489	0.22299555341848	0.224033237730626	0.234302503571135	0.221092105421813	0.231417105820586
meta_90	Analyte 153	159.71429	8.094	185	0	0.00122596102016186	0.00141334075654245	0	0.00208814120245999	0.00220702323555058	0.00197238217695011	0.00188065437371958	0.0022226972398281	0.00176011124112985	0.00222045886001337	0.00188642368063105	0.00163740594443712	0.00167442592506085	0.00235712994505701	0.00169468164000192	0.00192014582214968	0.0020722475033573	0.00174570199132775	0.00217956698595565	0.00160742806269082	0.00228055221760172	0.00171013555403543	0.0019261631085836	0.00255043653490062	0.00206547031980186	0.00139456961834207	0.00172610675284259	0.0017716428468647	0.00167935129744302	0.00192655778547836	0	0.00155283705229055	0.00176674358790397	0.00181052986256746	0.00230276907155916
meta_91	5-aminovaleric acid lactam	333.13889	8.153	142	0.592231594319678	0.571158874994087	0.548840788618112	0.309698900469644	0.339979597233306	0.365139280669198	0.225815470001042	0.121899613957218	0.204950949827492	0.437701110982952	0.21717429671406	0.134978007072622	0.2426080643451	0.189131362591086	0.160325934155106	0.167803086688775	0.230634977498397	0.221056827566804	0.344171205484544	0.355168676249793	0.195390914519823	0.240560958975721	0	0.184835187656086	0.0952512760155724	0.0881206024912948	0	0.559858048439931	0.359898191065814	0.44916490642209	0.497643174620386	0.120033033416096	0.199224053995423	0.183807575712815	0.340750359769505	0.160051550871583
meta_92	unknown	591.96429	8.206	191	0.0809820626009654	0.0816823992683677	0.0848345972250096	0.0897341021274966	0.0941337649061744	0.0981026719424285	0.108933715090535	0.100970670440969	0.108262953451269	0.09300716869151	0.110183443659572	0.102349475933798	0.102581504988842	0.0975448032996056	0.115960953531872	0.0945808173146895	0.108056129332226	0.105008403297492	0.101064477220878	0.108148109635229	0.0961765857900602	0.109728989253136	0.0927096175722135	0.10138859046732	0.117941980762298	0.102258515303	0.0832068794725536	0.0989463273948446	0.0997180554353619	0.100597511632153	0.101906261437	0.0920210786007453	0.0869369754242687	0.0922296225697098	0.0956145205273563	0.104869938264032
meta_93	Analyte 157	319	8.229	234	0.0186106542602779	0.0186067097188658	0.0197425672140289	0.0203789407885448	0.0191201772654475	0.0191020854343787	0.0144941982272401	0.0139531325849658	0.0118762628308329	0.0116588564466567	0.0119915221274291	0.0128380857436763	0.0106350969383225	0.0134306089695322	0.0112959097849448	0.0114068704500881	0.0136101457023734	0.0128680295398798	0.0137114179595291	0.0123694192983173	0.0108047765436005	0.0121978685270525	0.0111953362645676	0.0129577856210347	0.0123156043414236	0.0118621342426128	0.0118017178390594	0.00857435080306666	0.0106078272089851	0.0104952874942265	0.011957942807299	0.0107907934091777	0.00836805858772292	0.0105116643252759	0.0111858175197009	0.0104820744649545
meta_94	Analyte 159	231.23077	8.259	248	0.0027098102187871	0.00265973514272344	0.00263839120774636	0.00198080223718409	0.00182331044972579	0.00174484215998711	0.00259869391311538	0.00379341620640321	0.00250827112442403	0.00351992205042388	0.00207643539931876	0.0026773513312535	0.0019229298019484	0.0032220625363243	0.00195816207531832	0.003291780350114	0.00232568296966721	0.00199979997719965	0.00310929757649272	0.00240339415098358	0.00289164048896315	0.00209399643706652	0.00321633826628929	0.00323170488667705	0.00248849341995847	0.0032288439630955	0.00100545916633559	0.000345542861568987	0.00119966370228676	0.000596228124065319	0.000785630317220981	0.0016617414101757	0.000329316031635093	0.00133279371559749	0.00129815022342339	0.00151023723742519
meta_95	4-HYDROXYPYRIDINE	885.22857	8.37	152	0.0427021438563612	0.0452211663257777	0.0467351222843499	0.0481843215849121	0.0522819289530034	0.0591526929543241	0.0481425483866533	0.039302665894682	0.0445901778752136	0.0382423067404489	0.0437355178797063	0.0419279873588069	0.046284808102676	0.0430562593931769	0.0437955007705218	0.0359252101040892	0.0376737795615971	0.0445878248272158	0.0428555263913109	0.0486810327517001	0.0393164347240109	0.0490447782344007	0.039586635181799	0.0438047160471407	0.0408055098987462	0.0373221401058235	0	0.0614513017694606	0.0490761182441753	0.0653759187363569	0.0589740817079312	0.0452924659782538	0.0581264808966828	0.0519591786485693	0.05116682223367	0.0456045156475343
meta_96	Analyte 162	265.04167	8.452	285	0.00268090773509207	0.00268049823634277	0.00292435467339663	0.00274185892892719	0.00263096104018222	0.00252793838375423	0.00296407940945525	0.00305470242689868	0	0.00311951810545077	0.00258434135159042	0.00292334364921856	0.00301351051067086	0.00307316442627809	0.00285290371083185	0.00304782419836455	0.00309006194610286	0.00286543219481846	0.00320464635057046	0.00280099330711346	0.00334165375462851	0.00258886261173314	0.0029828750715025	0.00321100639487685	0.00281927744093367	0.00297565078401129	0.00260545630630048	0	0.00249491907188841	0.0023533536442052	0.00298700675849912	0.00232665293237631	0.00248144678473646	0.0024381448441094	0.0024690766441285	0.00210573477041588
meta_97	unknown	263.22222	8.492	242	0.0178147139376358	0.0211796272829866	0.0220706405332154	0.0276537340291561	0.0283095373653738	0.0248604871929878	0.0245990832208895	0.0223114540457913	0.0171214492632646	0.0201644998576718	0.0249237113314057	0.021212331388555	0.0158151678762181	0.016781400869808	0.0179263855099601	0.0171236854115705	0.0153822245499952	0.0225438288119204	0.0201274652655112	0.0219359171171087	0.0188737110705851	0.0187351138747256	0.0160346920607417	0.0214667283528379	0.0231798373749308	0.0191941987903306	0.0120139535523609	0.00840541903912899	0.0136166789975053	0.0117663306373316	0.0140385259379337	0.0170111841852239	0.00897837908510716	0.0135341661740655	0.0145492002684325	0.00825665121003299
meta_98	Analyte 166	179.8	8.558	267	0.000892255931478427	0.000916093963159882	0.00114173096774347	0.00145691039242326	0.00157037468297636	0.00167678613303858	0.00183672251294297	0.00139240647418971	0	0.00127319792547499	0.00175429329478692	0.00149902065238402	0.00146631796229624	0.00148664662156913	0.00182142302340804	0.00130086383832436	0.00144410270705232	0.00169373468241676	0.00129788580300722	0.00165112837104338	0.00121307590729684	0.00208345214145676	0.00109136119309812	0.00151461609370995	0	0.00127600579291355	0.00108337654169029	0.00195873516828378	0.00184610798385625	0.00138219470768168	0.00139905663811744	0	0.0014825879220143	0.00154012224164786	0.00122423441344154	0.0011894780526389
meta_99	unknown	352.11765	8.616	145	0.00552021185816778	0.00573889871946379	0.00587420057372468	0.00576658922258352	0.00615109487790881	0.00662085446132553	0	0.00638392057189189	0.0102149939413625	0.00796459260834504	0.00509676257663678	0.00638671759587172	0.00634028052053192	0.00744596058831512	0.0064645621978735	0.00444874203420852	0.00622228687720429	0.00461774635157116	0.00541946570540399	0.00689795381252165	0.00351315137835614	0.00748863224832807	0.00463195263382703	0.00618455600893067	0.00346942632343685	0.00226763392548437	0.00548043375881088	0.00709235752289911	0	0.00879349844726474	0.00632849041767456	0.00527959030005464	0.00762592997718123	0.00725442177164144	0.0055881917239701	0.00411560422040176
meta_100	unknown	290.125	8.655	96	0.00306674234029295	0	0.00374375714655371	0.00366296653094119	0.00435884112115877	0.00517730393700941	0.00339311930769524	0.00225997532799743	0	0.00202772211600534	0.00344272221715726	0.00343098759585974	0.00521612812295176	0.00258215604907264	0.00425709105282197	0	0	0.00350497073453804	0.00324629082530249	0.00729081212020802	0	0.00378387229717292	0.00268152762587437	0.00270846861033395	0.0028118738676376	0.00234295514822058	0.0077236630512072	0.0103317084794642	0.00575566107369508	0.0111273306232584	0.00890716723089616	0.00346821632615316	0	0	0.00731516237489599	0.00229870744492714
meta_101	Analyte 172	297.89474	8.671	124	0.00982899635509331	0.0102686934339777	0.0109059845322384	0.0103695384721049	0.0125289957918643	0.0144521627995851	0.00889324097878248	0.00686073867752425	0.00465673417770453	0.00875085664494483	0.00869840748929621	0.0150128440753971	0.0131690172962551	0.0136353277479731	0.0162397060309288	0.00877496446901902	0.00359282692657389	0.00730414941649377	0.0082778623171294	0.017432565853409	0.00701490022316701	0.0143182762891543	0.00888531111115918	0.0131878224592557	0.0109905467545202	0.00870107380626139	0.0173028407707488	0.0155179293820449	0.0161772902409448	0.0198560617313031	0.0150845100767347	0.0141849671196827	0	0.0204111556269431	0.0107648307047795	0.00784713076729854
meta_102	unknown	484.90909	8.718	185	0.00197095702754612	0.00189571479497152	0.00210640397236737	0.00224802590463639	0.00245094753350941	0.00267857204247244	0.00234064162229175	0.00255955768315627	0.00262812048694119	0.00221757768249724	0.00272944548958538	0.00244304747833331	0.00238227672737542	0.00231084674074314	0.00284066907837366	0.00240434020195254	0.00238777585288862	0.00279799563359374	0.00244973653026315	0.00269649568488657	0.00243467603133675	0.00284797278732575	0.00226444759231205	0.00236573208506565	0.00283085053011882	0.00245904527832055	0.00208217245055872	0.00245269853245557	0.00241356027150191	0.00252836188810631	0.00294896197546834	0.00275434769751116	0.00222972535355907	0.00264761351339801	0.00252171295209179	0.00257574990430581
meta_103	unknown	463.32353	8.738	281	0.129948497366728	0.135614290289923	0.133589501078101	0.113531021150025	0.109004891153868	0.102154907666609	0.0962826307934409	0.0936750906307372	0.0801144968298235	0.117005299386724	0.121911045326761	0.130164924813255	0.058230845928657	0	0.223644521652779	0.126869225814824	0.0647377259279666	0.0557042892563518	0.0615070034375732	0.0785589624300517	0.0747551813324037	0.127824625255875	0.129923141528039	0.0682424679500877	0.116348194044068	0.105562628922456	0.0872632535888702	0.104442210368414	0.0732493379712212	0.0888673443215972	0.126350841690221	0.101459617483158	0.0907795965685678	0.117595474279269	0.118928343345355	0.0551608167428289
meta_104	unknown	255.66667	8.789	117	0	0.00700377648370263	0.00772637013529252	0.00740669277523798	0.00925494068912213	0.00581400134890642	0.0104916050920305	0.00691391965325165	0.00921411131592708	0.00917082462312	0.00512823095882712	0.0088999937609413	0	0.00979153958443771	0	0.00646613963277495	0.00577239505694272	0.00709888838963359	0.0058454348673075	0.00699462619258146	0	0.0118893989296298	0.00799874795702566	0.00412782628262484	0.00689692333594167	0.00735013230614377	0.00719437148658567	0	0.00846279720288739	0.00707628784722365	0.00874803806129599	0.00963873498541976	0.00406597465305623	0.00815848995903048	0.00952393119257932	0.0105326219549857
meta_105	Analyte 177	201.91429	8.811	163	0.00398181391207426	0.00476019408663444	0.00436967027077231	0.0053850420525685	0.00529147878386404	0.00629319491131735	0.00566910884006086	0.00639340823198687	0.00613904927791869	0.00583417337377861	0.00662368780445429	0.00563882815827602	0.0051641463665884	0.00633640080027199	0.0070441554223479	0.00633557029597791	0.00584632183444961	0.00603490980797134	0.00524748688024666	0.00523739717861445	0.00546798128155118	0.00585822452322995	0.00551481230408645	0.00623481748828342	0.006369379170351	0.00587388839980351	0.00392145002769098	0.00485186575487939	0.00519992939853635	0.00440995432273585	0.0049835347184909	0.00546945298393802	0.00411758435482288	0.00519465109894812	0.0045130723463296	0.0050619035205919
meta_106	N-Methyl-DL-alanine	430.96875	8.837	156	0	0.0048546050436723	0.00486517509213133	0.00523612381728833	0.0053742718322085	0.00598867966205233	0	0.00452267953743725	0.00712972548677576	0.00624391748225809	0.0051282903775103	0.00335005029246889	0.00441130100760068	0.00534860433847782	0.00297799191963167	0.00315943356498706	0.00526332679645332	0.00444342754909447	0.00593813711453647	0.00671372466938528	0.00363778666736505	0.00743816063007842	0.00483677560220199	0.00452485583452648	0	0.00463371194838706	0.0041763885624669	0.00498746519169911	0.00493048226120785	0	0.00318715244439905	0.00313738072697067	0.00297937735735953	0.00425987187813992	0.00378723006688503	0.00354847164143274
meta_107	unknown	305.41935	8.872	202	0.0127855673127435	0.0133208481694357	0.0135858664906962	0.014832623291256	0.0159961054590235	0.0169913744220777	0.0151619749140672	0.0152775303813352	0.0150824546693531	0.0148690540831407	0.0154606794691556	0.0147490218355861	0.0152699753723158	0.0149214096606548	0.0163354385662094	0.0143078960276086	0.0150225037811187	0.0152791933558384	0.015422373640651	0.015017302527905	0.0142966488557636	0.015508799336385	0.0146052909960579	0.0153381248718456	0.0160907159630302	0.0145715916230082	0.0122931637364227	0.0132383552907628	0.0133352702437716	0.0133042876887691	0.0147211349690081	0.0131103540307844	0.0124094048438883	0.0131036622278385	0.0134806219420547	0.0162024845499885
meta_108	Analyte 180	108.27273	8.901	132	0.00404415397973765	0.00363587375773159	0.00384347447723767	0.00403330025676394	0.00420526662364191	0.0049306601512056	0.00433175285825311	0.00432520866201066	0.00445837144679754	0.00408550209953247	0	0.00468463836328262	0.00577938939952227	0.00432365034117564	0.0084675471979794	0.00433249315991276	0.00452063559815719	0.00438300348526726	0.00411095567463331	0.00567414983103844	0.00453926866376649	0.00497714535859873	0.00402914116091645	0	0.00517309026023137	0.00435906933725766	0.00375990115278665	0.00410472198196358	0	0	0.00376608266960126	0.00441392226697166	0	0.00375825513508804	0.00281893600461643	0.00446079118821777
meta_109	Methyl Phosphate	866.86667	8.929	241	0.143360436539433	0.147360789145933	0.1494147602811	0.131979639655024	0.127002786301269	0.127276125561779	0	0.134832740094835	0.204851465939487	0.155891809486106	0.113050184681871	0.121500135022499	0	0.133539881211632	0.119324339217277	0.114898701710451	0	0.139427016450404	0.103554953880965	0.16242055815971	0	0.0805231532595992	0.0917898689735854	0.116527118206168	0.0503477875724753	0.0507034074501716	0.0824226739004843	0.0842907480839075	0.114279211559064	0.0833938207204039	0.104609209278453	0.0815347208204217	0.198534163267814	0.163349985967355	0.113653737971795	0.107963417744614
meta_110	Analyte 183	0	8.965	207	0.0229568748135664	0.0233658864413032	0.0260924976779259	0.028802679987488	0.0300817507380733	0.0319077986642929	0.0466573102436037	0.0283149712224598	0.0418588437625237	0.0284931259413475	0.0347962740885864	0.0349049252488303	0.046207633871151	0.0399988025369622	0.048935893152131	0.0268789677643597	0.044269845020411	0.0464869876705682	0.0407248816762016	0.0416103130993649	0.0362017318881498	0.0360244276520258	0.0240919801390321	0.0441436063544429	0.0229868423133826	0.0207760575536109	0.0252000904121909	0.0317214999808431	0.0437579126845129	0.0295996800769129	0.0332862214152595	0.0324078239989565	0.032598796476942	0.0375007613207877	0.0367773020639528	0.0224193380922647
meta_111	Analyte 186	186.6875	9.019	281	0	0	0	0.00424115409605139	0.00441392883812731	0.00410982608043025	0.00522026943532456	0.00517477404501713	0.00466051756063853	0.00502691562221125	0.00483395993037472	0.00413231415484919	0.00496241842769761	0.00568758170208638	0.00545148980896112	0.00536615013324841	0.00461257062715938	0.004308450477403	0.0044546099841446	0.00400869204661804	0.00470900137492529	0.00414795408135652	0.00461402692134357	0.00470385010226539	0.00398131296047235	0.00391156950501427	0.00458115488232483	0.00463027434502442	0.00522761028410652	0.00437788961402412	0.00579599140070554	0.00440197300078289	0.00504132475943641	0.00443014710721936	0.00517356101836183	0.00314352410255437
meta_112	Analyte 190	0	9.075	221	0.032058427511701	0.0330070770298028	0.0340535390490673	0.0359399904127835	0.0366143625219095	0.0381656390603409	0.0407540448874246	0.0402749425215164	0.0403378907139175	0.038132865060664	0.0407502489633541	0.0401994853100607	0.0401438929287945	0.0409690729686992	0.0442634379816601	0.0379350404490311	0.0380658791196227	0.0403250090861829	0.0379434411663658	0.0393545446487149	0.0361940563766773	0.0399968422917821	0.036826993448221	0.0399216099312141	0.039218673523347	0.0371343282566268	0.0289963484977454	0.0325723636369847	0.0343386702911119	0.0310975955672147	0.0343962482552187	0.0333875708609673	0.0304461859042853	0.0308241830744058	0.0346160419878708	0.0311501366998046
meta_113	succinate semialdehyde 1	654.33333	9.119	89	0.010709042568059	0.0111725007097566	0.0114010591755047	0.0124258605505942	0.0143258926933475	0.0174431284755652	0.0169947694088463	0.00958203146987082	0.0196882298277977	0.016532637344954	0.0165288417093596	0.0116102035455096	0.0168314796139016	0.0115451923707236	0.0153228890933256	0.00541053394860623	0.0150344465629114	0.0247767196777635	0.0132466901158841	0.0153019467065151	0.0114006829278748	0.0157211203048213	0.00987907806201257	0.0104496876185547	0.00566654901665634	0.00552593631812344	0.0100989638296459	0.00556374514766345	0.00870350124044611	0.00651575976070315	0.00548632040106584	0.00903849631024239	0	0.00693713010178584	0.0100875123153302	0.010126568610927
meta_114	Analyte 193	198.91667	9.139	267	0.00461322020909807	0.00465945817025862	0.00501071877370659	0.00476727454885996	0.00511688106695538	0.00496356026180044	0.00596521909257837	0.00534657072536115	0.00491331143987429	0.00554589230175144	0.00556997049370938	0.00542773892565609	0.00519954081568596	0.00581618338767216	0.00625599947918287	0.00473514737431704	0.00598579976240746	0.00618093301529594	0.00559749025876568	0.00508510339106045	0.0050115530478982	0.0053276269511294	0.00533775263345309	0.00573889486014111	0.00470217703684243	0.0049015186022714	0.0040168122793437	0.00488078273666995	0.00579311942480906	0.00433504025366129	0.0050091018202581	0.00508736882987497	0.00453622091217504	0.00477936397685941	0.00525314905890897	0.00355747617517511
meta_115	unknown	647.17647	9.239	89	0.00771686001886873	0.00797304426013243	0.0084190181180474	0.00920719614835677	0.0110742890459903	0.013281732104703	0.0124356999199398	0.00754609081364799	0.0150992048212542	0.0113245361196216	0.0128703219758931	0.00840827738293306	0.0121318213398483	0.0083844786803178	0.0118803545224888	0.00364472856995531	0.0113238739126221	0.0177046247148234	0.00928879015334989	0.0112661965800515	0.00816267133161804	0.0119960144791998	0.00692238693678367	0.00815638883037993	0.00402617638937179	0.00449714096202439	0.00791626203698137	0.00437646802170601	0.00586345483281616	0.00456714851203238	0.00370119832720105	0.00676968960446085	0.0172306213893267	0.00493577270502238	0.00658905182800799	0.00858627029092591
meta_116	Analyte 195	0	9.289	210	0.00153872076239499	0.00169284640051723	0.00201698067504029	0.00208846208128773	0.00208609429933987	0.0018505656847653	0.00147798711204654	0.00137072800769954	0.00126205898477561	0.00115030190926002	0.0014681601501518	0.0011768080304089	0.00141005442111631	0.00146293506174819	0.00131827880403071	0.00111471659340994	0.00128821412510521	0.00175613072451228	0.00125069846450426	0.00136636709233983	0.00113887904357909	0.00147026466123532	0.00143244758527316	0.00121983247076218	0.00122951052435758	0.00140714107662687	0.00139826060959493	0.00156816718932638	0.0016442577946613	0.00162463706332595	0.00155808085245583	0.0015019739105631	0.00139863335676911	0.00123879818798971	0.00143519627276368	0.000982689120246878
meta_117	cycloleucine 2	468.57143	9.33	102	0	0.00575907388489971	0.00501122522052977	0.00232941606426703	0	0.00115377791525429	0.00384297466476923	0.00300913009811645	0	0.00669195966119173	0	0	0.00788891482687635	0.00506143038438433	0.00428464340272621	0.00694477604886108	0.00447411885506964	0.00497894143260823	0.00689735832092657	0.00355479503099783	0.00668253085671276	0.00273478161300347	0.00907095456435324	0.00539942063856019	0.002192025000172	0.00255908878650204	0.00490121793272039	0.00368655266378089	0.00251923044785156	0.00363056045609923	0.00412110733678662	0.00408163047028464	0.00635362477669199	0.00235032609710465	0.00352497526914587	0.000105186795596319
meta_118	N-Ethylglycine 2	667.57143	9.369	130	0.0177056475046786	0.0185457942203322	0.0192990781580269	0.018961165585849	0.0210216198732996	0.0232165451517537	0.0212983084716181	0.0203279473506288	0.024167232739843	0.0193697889436514	0.0224341675372731	0.0207847972894088	0.0201217982006255	0.0190660330155206	0.0228516391742509	0.0183891613718829	0.0330444054143224	0.0315451299873858	0.0337172062535864	0.0370267994318876	0.0324481261516728	0.0387351609398944	0.0295888344690452	0.0309836256049965	0.0352384815034974	0.0282465939342529	0.0295844395003462	0.0342581647497938	0.0319627580027544	0.0356388409168488	0.0361449728438756	0.0358841740844852	0.0304100192974483	0.0335734593450378	0.0271978069933172	0.0254682742265328
meta_119	unknown	321.21875	9.447	285	0.00254705811956286	0.00256784540176881	0.00264597064964547	0.00257353160734466	0.00251798512622383	0.00225550438643558	0.00284673944564737	0.00283083633769382	0.00243462689526991	0.00274301034851043	0.0024858053686491	0.0026413389817271	0.00280161179654123	0.00284805903096173	0.00288224180734172	0.00276478686087673	0.00291165020106078	0.00295623593418984	0.00303233904138807	0.0027565134619086	0.00299009105879441	0	0.00287747939025155	0.00302851710399166	0.00274544226373114	0.00290895024594554	0.00243861473129312	0	0.0023492596861721	0.00221185527898593	0.0028762719603142	0	0.00242616499453616	0.00223134451846365	0.00234642558192325	0.00191653276543216
meta_120	malonic acid 1	507.57576	9.466	216	0.00250760414647534	0.00262073436958033	0.00283192097139391	0.00301118427000584	0.00292580062051266	0.0029337830844135	0.00189462455002419	0.00105828938405737	0.00187339063381016	0.00129171657210353	0.00148554135287139	0.00158859572339136	0.00283289841719367	0	0.00509919174242026	0.00159126354977873	0.00227176274718825	0.00206983934591647	0.00162420913314226	0.00262080923322459	0.00186314925583451	0.00164112347040619	0.00152712948581368	0	0.00114265685134353	0	0.00448945314857794	0.00638356832875132	0.0037482689338624	0.00534244977428564	0.00610895699599089	0.00359441806141391	8.32432424542717e-07	0.00433795910322539	0.00406669462758615	0.00322115078529869
meta_121	Analyte 202	0	9.492	207	0.0081284202287441	0.0089274156995599	0.00973223129251004	0.0102129912548483	0.0104709536875113	0.0116258767340564	0.0114616525638552	0.0115070134087568	0.011489440354989	0.00987760661425579	0.012046408898128	0.0103393592323723	0.0107871196803196	0.0110541873855184	0.0128302781449549	0	0.0115713882830509	0.0122570627741809	0.0111413589474957	0.0108053076656477	0.0101205335169146	0.0111735495410145	0.00995800164233489	0.0118458097338172	0.0110862483855166	0.010259039801289	0.00948750497263705	0.0121871976130828	0.011981477242185	0.0113412021006588	0.0127207376583657	0.0115564406658513	0.0103198710506654	0	0.0118067143882067	0.00746758815640774
meta_122	Analyte 203	216.5	9.505	225	0.00839954072489611	0.008413390701305	0.00898005567084077	0.00936339565141011	0.00941973055361355	0.00971100929455518	0.0101451979029989	0.00937470429582643	0.00942884071944437	0.00882956758726514	0.00974922442556836	0.00964417295189152	0.00979063329648988	0.00918147382738315	0.00962079352246261	0.00904824421730293	0.00894641536881832	0.0105911946415152	0.00947373071481441	0.00927360433651069	0.00894585412822417	0.00949994317180069	0.00854416679476595	0.00927400583728103	0.0092427480321667	0.00869880934091906	0.00808879320885556	0.00905345107212806	0.00854092126559487	0.00908635124633263	0.00925142448779783	0.00923699157665646	0.00841765071939169	0.00812323437355981	0.00902031292425823	0.0084406824195384
meta_123	Analyte 204	221.6	9.54	226	0.0300882716478887	0.0323693015793755	0.0343948468804198	0.030694499839829	0.0313196138293241	0.0309115062150973	0.0475068331107949	0.0376075654605944	0.0341275981085175	0.0328311592163956	0.0375782073195373	0.0361476452914657	0.0410284043526607	0.0423395842011382	0.0426621203439	0.0317594045315064	0.0467704161353864	0.0484786653393449	0.0479429085356022	0.0359949770744848	0.0353579413720012	0.0367001451473385	0.0361157427063419	0.045217230074835	0.0300932081991782	0.033193362979007	0.0284547627957268	0.0304011053526472	0.0426486586424835	0.0302083171359467	0.0333687962169246	0.0295797635759207	0.0352887698473262	0.0329780577591982	0.0350007009198275	0.0139496524630911
meta_124	Methylmalonic acid	823.29412	9.632	233	0.0389837880659907	0.038660134036477	0.0405156235582307	0.0333147941836894	0.0324495629888843	0.0296737403552199	0.0990342127781393	0.0568985319509876	0.0888185681158772	0.0814050824758809	0.0502506279437617	0.0312644463813391	0.0504178885841207	0.0731105597496961	0.0328279748846663	0.0913343349185597	0.116710421296654	0.0816892863886164	0.0977523038551526	0.0956320878412776	0	0.0425135410018454	0.0388837577889285	0.0614325211311384	0.0150660168111662	0.0179492950103911	0.0032978917654052	0.00226036625292206	0.0143048241447788	0.00396205138835042	0.00314205766649908	0.00953291334681334	0.000363627841199903	0.0173665415739053	0.00602222507565747	0.0136049692042507
meta_125	unknown	321.85294	9.676	57	0.0282204391064313	0.0307107357344849	0.0312209405699808	0.0342028206981213	0.0438853305407186	0.0590634880246294	0.0492440757744602	0.0388068678608781	0.0677282395116486	0.0349858638811825	0.05621725404649	0.0417012568826273	0.0400156284673097	0.0382460063611832	0.0554870854500468	0.0356388946920748	0.0467008849287712	0.0462848369680878	0.0382912286970912	0.050308212448292	0.0365306791293309	0.0553127775563784	0.0320801697575531	0.0354905129585388	0.05150141840058	0.0374806735338355	0.0314049544147344	0.0509430514367107	0.0448851323002108	0.046682020811497	0.0360418767895997	0.0515000258198187	0.0366816876792805	0.0427029460282203	0.0403615380178185	0
meta_126	unknown	499.51852	9.706	151	0.024158690868654	0.0236445195296798	0.022960681322392	0.0247153017603149	0.0265861219822965	0.0304526078116976	0.0290630317774704	0.0271840939571956	0.03085457428152	0.0251034986496547	0.029303053965208	0.0275886859020427	0.0276586281679535	0.0252720055815972	0.0300832365998994	0.0256934808888099	0.0281979444216386	0.0290106130708614	0.0283552844607988	0.03065728196049	0.0279401738780941	0.0290980772140388	0.0254448259173776	0.0271822844131361	0.0312457772314474	0.0268267671500689	0.0219624236428043	0.026629976830584	0.0259795837335927	0.0252297887758981	0.0254029117548354	0.0271299827833967	0.0236935062704998	0.0252215544369687	0.0239801625655589	0.0239457865177256
meta_127	unknown	282.1	9.742	281	0.0175548121125518	0.0177317376261849	0.0191336600521096	0.0184964766887606	0.0204706958599426	0.0195294993958388	0.0203660828158486	0.0171748373917218	0.0183457945615746	0.0171231563773854	0.0206185306415483	0.0193940686877355	0.0170616314566365	0.0199737070410679	0.0213039589437456	0.0161587178624752	0.01788534798814	0.0241225834033075	0.0175588012967446	0.0177043631285631	0.0154459429313132	0.0198746619485454	0.0162948597865478	0.0203936039214667	0.0187923159715756	0.0184562545705321	0.0183455346508973	0.0234411389452245	0.0220667285729626	0.021076021252512	0.0219178472984106	0.021489533483352	0.0196192525591939	0.0182355690500855	0.0236950369521027	0.00883974774759047
meta_128	2-Hydroxyvaleric acid	451.4375	9.808	131	0.00332961688792422	0.00341042982945685	0.00342783557615206	0.00331090721569801	0.00385337905646026	0.0040385114100498	0.00265742449481435	0.00275975404924639	0.00422726419458863	0	0.00473589805900961	0	0.00241996002633851	0.0062467687610595	0	0.00320530627679017	0.00253555623549755	0.00293420582864679	0.002943005985863	0	0.00158838263101228	0.00473186262900753	0.00370005901304684	0.00383398369254358	0.0031667050349845	0.00256482924263943	0.00379605369115365	0.00824407428309092	0.00519012360446179	0.00445109402910092	0.00560826442120782	0.00320538934760759	0.0055931394191654	0.00461207846570366	0.00309597599668108	0.00498531873337492
meta_129	Analyte 216	0	9.883	207	0.0102781953785145	0.0120693842932938	0.0138030916228047	0.015455377595499	0.0150433417710139	0.017471467180162	0.0177949297972964	0.0164418895012636	0.0177346890884861	0.0140338099203582	0.0193858900589648	0.0151269705395262	0.0156322395158386	0.0169316538664901	0.0183147133438694	0.0128171932006103	0.0177985777113806	0.0206055932828799	0.0168755301924794	0.0161743196648283	0.0131435397779704	0.0184290511137739	0.0139832288858251	0.0178095801377073	0.016549929632138	0.0143811036305847	0.0144278811562952	0.0186741816930325	0.0203558710367315	0.0169300686838371	0.0185393874007266	0.0171080013794245	0.0158223223567635	0.0155748080762717	0.0201076305648146	0.0100322430085846
meta_130	valine	876.25	9.938	144	0.199427074527642	0.206566266591276	0.210619895893253	0.220518356005014	0.236913410207039	0.26319650892404	0.221953051487541	0.0996717343508731	0.231664363099349	0.150259621084155	0.184762766717146	0.138944536260704	0.170140865331599	0.166551868044513	0.505767821954035	0.142207439746535	0.281962457765258	0.207409616928944	0.220062397852114	0.269887520426122	0.159080284416533	0.205820322310988	0.127546782146539	0.173032502953633	0.0896835445254873	0.0810518302646111	0.225371435353288	0.307300024166412	0.139454570713832	0.301235640959619	0.287259452785656	0.137487366600796	0	0.47349005607118	0.352104067997554	0.198773064163366
meta_131	canavanine degr prod	327.12	9.964	130	0.00998095733643948	0.0104132151693344	0.0103581251916761	0.0112970132067531	0.0124107685369844	0.0135654014158942	0.0124561851322249	0.0113433069528999	0.0144298260027749	0.0111837223989735	0.0135964306632536	0.0116982120766614	0.012124730726882	0.0116625543593034	0.0163069931491383	0.010964103613805	0.0122425186115972	0.012798607751954	0.0119366633810965	0.0135058586518288	0.0112570097916849	0.0140500790012238	0.0107001428565196	0.0120349133348504	0.0130227824673093	0.0109638855173	0.00985036821056708	0.0126313444227012	0.0112064300987003	0.0124574881279776	0.012234235034974	0.0119039947512978	0.0164941436378915	0.0130963911209536	0.0126466963355149	0.0127437866299543
meta_132	naphthalene	275.77143	9.989	57	0.0188355794218531	0.021803674820232	0.0222380871628381	0.0249383814312865	0.0299107453245673	0.0403826184416756	0.0324476336623771	0.0272994693813625	0.0426781235880244	0.0231956788322112	0.0378939062106117	0.0295178002976092	0.0266941819005808	0.0264827370804388	0.0398519307044603	0.0241048502772303	0	0.031488120961893	0.0238705123435091	0.0321094822844339	0.0216464364985558	0.038013364389869	0.0211187740126588	0.0246891481562314	0.0363818501361685	0.0266141006870073	0.0232276249839615	0.0391482411638211	0.0309818642331698	0.0332395702277228	0.0265024730558352	0.0352011382184674	0.029225389711817	0.0310404182433465	0.0306200256699833	0
meta_133	Analyte 222	0	10.027	266	0.00209861100485249	0.00260813558407079	0.00271710909768991	0.0033499298228859	0.00347268880356184	0.00391393300265292	0.00596742262222609	0.00375883791296274	0.00631839758284607	0.00323178938826856	0.00468120192325255	0.00352511117042286	0.00449734228699383	0.00342373834270646	0.00448173337476889	0.00266346057632116	0.00896359346195852	0.0069233721326529	0.00530284819900766	0.00810603568534169	0.0043934938633186	0.0077348384683397	0.00309632441873505	0.00510515322968488	0.00372671892233384	0.00317626123700284	0.00553223027299147	0.00863620501188591	0.00945430275552781	0.0085321009706157	0.00704751292713968	0.00551425135662443	0.00641156987027699	0.00721791971700471	0.00703222862839232	0
meta_134	Analyte 223	0	10.055	227	0.00245603371758198	0.00266257781643803	0.00328804734207088	0.00342988798364217	0.00371850587530745	0.00433754043664632	0.0046729117377634	0.00234870488157913	0	0.00368528519811214	0.00461431010277265	0.00196565039791035	0.00385166728862372	0.00263398502905061	0.00418450743887211	0.00174208156543823	0.00432230179479278	0.00343931455886098	0.00283209680185763	0.00411319876399783	0.00212937573646893	0.00318309167973833	0.00301080920902684	0.00317186467439628	0.00190259710943661	0.00128994255382532	0.00316468458974658	0.00481030692796479	0.00531954746525133	0.0056611137618144	0.00458814425762874	0	0.0041344260766427	0.00251863416279032	0.00467649091445541	0.00267915992745683
meta_135	Analyte 225	234.16667	10.102	172	0.00135783120058734	0.0015127330909346	0.00156603201797792	0.00145924655985194	0.00159152983619158	0.00162738856106405	0.00182181704787875	0.00205275518084493	0.00207247478076733	0.0019997112053827	0.00183316169359543	0.00165437851620888	0.0019498561683341	0.00193565994916401	0.00210704386811579	0	0.00188131305267215	0.00209122945024377	0.00208529039857335	0.00196697574542827	0.00205947397368685	0.00202697533052736	0.00193314232761285	0.00220410292022301	0.00185346554742178	0.00191266635215601	0.00165027741931748	0.00193885932564917	0.00185712746520715	0	0.00205232217714877	0.00207132294550871	0.00136314851125636	0.00166862917757515	0.00193326526643106	0.00179385734556487
meta_136	2-ketoadipate 4	478.7	10.153	186	0.0294076255101419	0.0293554471683832	0.0283595179134234	0.0231015689931676	0.0210487215275236	0.022210321743517	0.00730034275859498	0.00527523247658089	0.00678430857616551	0.00618255871638307	0.00654388727505338	0.00600409872967698	0.00675943123376061	0.00610833210141395	0.00632381520010037	0	0.00591193047750439	0.00708002567864241	0.00753219628060864	0.00956981300201947	0.00482655805241511	0.00766664796909364	0.00616285965852794	0.00601346658652091	0.00460938103723131	0.00482807794079462	0	0.00761780534057551	0.00777114481438158	0.00797507154909056	0.00763008859843403	0.00581487906234615	0.00696551572699125	0.00596815048358307	0.00772256205350631	0.00503283640130361
meta_137	hydroxyurea	289.83333	10.197	249	0	0	0.005259972773256	0.00552660032392357	0.0050555672198135	0.00491918455001531	0.0056541204907561	0.00570918844211813	0.00478170972932811	0.00545964896950663	0.00486079984472314	0.00477481033762341	0.00568718117767858	0.00543284788099444	0.00587542724216945	0.00544535176069981	0.00600549794801493	0.00576998701172565	0.00589718772822289	0.00512553020875904	0.00544871438254557	0.00498714580240573	0.0054786485282721	0.00598507227377828	0.00461167695356325	0.00528081431951992	0.00512456452565117	0.00533852044626601	0.00568575831000273	0.00482755019393619	0.00571645130546653	0.00526711135297417	0.00569615835900308	0.00487933353813971	0.00511844018805312	0.00391353703408402
meta_138	guaiacol	554.19355	10.238	166	0.00317555368260532	0.00323643935524229	0.00357464986530851	0.00291353103629923	0.00357285677593027	0.00427153003642931	0.00208770562177995	0.00168876906745809	0.00262464724026425	0.00178130511311506	0.00224034926420811	0.00233168892143682	0.00421937607748955	0.00146733500782756	0.00200635539165121	0.00151745526202435	0.00230310492726859	0.00241546548018105	0.00185008285948702	0.00284049469300557	0.00223372021930939	0.00296759165537006	0.00191999866261046	0.00219083960357129	0.0018506732236528	0.00141239999381583	0	0.00646873887376595	0.0063494401854225	0.00858756891935818	0.00711821079146803	0.0022534908082426	0.00477306738285971	0.00330565541163441	0	0.00137484295569262
meta_139	Analyte 234	165.33333	10.261	187	0.00385962780203972	0.00423398012521955	0.00459783719421387	0.0059000389199115	0.00723434949403412	0.00723466609847305	0.0051392921278881	0.00362106309055304	0.00584327666030034	0.0037837984146669	0.00584060402725896	0.00557400989604652	0.00587405759135773	0.0042302805786881	0.00591308107350592	0.00390281203429954	0.00514369688331288	0.00552893687229384	0.00365689991198007	0.00538704882425412	0.00379188545382193	0.00634656934699356	0.00408592669162272	0.00477945092255494	0.00629455692668785	0.00641002467024511	0.0052516175717138	0.00593377199517615	0.00615770465585005	0.00487614191170553	0.00522579845115221	0.00509622238517955	0.00409301508086535	0.006335845216762	0.00603278810624258	0
meta_140	2-Butyne-1,4-diol	508.51613	10.307	217	0.00947737055277954	0.00991459928496288	0.0101862259276118	0.0106645957804846	0.0106057056262199	0.0114525488066859	0.0128852843894779	0.00893161861472216	0.0108617726278668	0.00846162394369176	0.00851537318731501	0.0101770239132299	0.0116382201358887	0.00907772193511453	0.011980237946076	0.00912889798797854	0.0103694095792696	0.00954776845558258	0.00717640428360363	0	0.00955902282881415	0.00855946434070955	0.00732034317972943	0.00906152874004923	0.00774863739799194	0.00736611987318729	0.0101671646668111	0.0130026380344176	0.0132614743154672	0.0122049467981771	0.0122719289675583	0.0101626507105251	0.0125669582230979	0.00984275413317864	0.0113680463099682	0.00977277822653286
meta_141	Citraconic acid degr1	263.04	10.333	116	0.00991794742844877	0.0106679166282738	0.0112602989536372	0.0110100435027066	0.0118720461427757	0.0137461704335392	0.0146428381588919	0.0135404595819942	0.0166506715056268	0.01382588800399	0.0159894562338945	0.0139129993605996	0.0136984780935229	0.0140673899460541	0.0190094509718248	0.0145157706820463	0.0142433657564034	0.0146611233919327	0.0139451931460519	0.0152636333749691	0.0130326923469713	0.0160063412118222	0.0133137275741165	0.0143872416253364	0.0159026322181911	0.0136390263278671	0.0142255084018994	0.0187248386838582	0.0151984579004895	0.0168673273653764	0.0164190812024466	0.0182870446322195	0.0166084448962299	0.0160930284589262	0.014626205218672	0.0148680678134901
meta_142	unknown	281	10.378	68	0.00965401928509063	0.00981638410293119	0.0102617267786466	0.0107028490470745	0.0139980311902404	0.017940824450945	0.0142628128241078	0.0116559915384244	0.0180318335700884	0.010627406895008	0.0161647908648469	0.0132683738069273	0.0124001112261912	0.011440909412991	0.0158854835403482	0.0108913087765722	0	0.0130280298438192	0.0102539005511127	0.0140917229251896	0.0096715085112738	0.0162737422049688	0.0100310448146845	0.0111626723403953	0.0159440098091745	0.0117923030378444	0.0111724209252506	0.0167829149564858	0.0138921288236553	0.0141363759003593	0.0118290077671492	0.0157124938511057	0.0117980737138635	0.0134274406969859	0.0130785561112117	0
meta_143	Analyte 242	286	10.415	156	0.00835471109777587	0.00841661663289779	0.00906964659098035	0.00898090731687878	0.00968518890132733	0.0100937869917169	0	0.0075413644156816	0.0125180075309018	0.0121735728205898	0.00840756665190826	0.00547127997499978	0.0075530239819279	0.00977902867013354	0.0055737323516422	0.00573807865483336	0.00943254146708494	0.00838908498064143	0.011243943291913	0.0110974451133444	0.00652828644790382	0.0123279255087911	0.00928967347934904	0.00891207207228554	0.0101054591923744	0.0079247357656921	0.00768753355366356	0.00848385930530355	0.00813270153521927	0.00532381302460261	0.00456591673233368	0.00513173506349768	0.00500002000017977	0.00806976926931854	0.00622470399324564	0.00559960486343377
meta_144	unknown	502.75758	10.437	244	0.0123618988329113	0.0116036512329084	0.0125900877018131	0.00657211928649492	0.00614061357882398	0.00565274626698706	0.00862077933718714	0.0132070372537571	0.00868185826559589	0.017901901922763	0.00691728789694244	0.00863357554640908	0.0124936505924425	0.014625577756564	0.00932967469262037	0.0171960110587471	0.014856271757085	0.0134875262580881	0.0182851565279505	0.0116801886123702	0.0184074540866186	0.00798358289537039	0.0184426604681399	0.0175430190382289	0.00779972699737037	0.0117766186128397	0.0148997051911785	0.00873518233630837	0.0101202541902152	0.00884147842043512	0.0140460327380851	0.00813367935455636	0.0116737307948274	0.00867887507033136	0.0110941594765284	0.0042341162627421
meta_145	Analyte 244	190.82759	10.464	143	0.00578338970199906	0.00548467232411452	0.00559837572722884	0.0049786831100748	0.00585847998620993	0.00690619000583874	0.00541225494616669	0.00345808095722765	0.00501274000627682	0	0.00338573351054081	0.0059263290692434	0.00775276560377307	0.00444529390372594	0.00531834409228108	0.00385699562530319	0.00553504293978847	0.00596118431760262	0.00550377498302488	0.00858565834090914	0.00516322251980504	0.00545304296209781	0.00481428927405887	0.0050272979925281	0.00364661771898575	0.0037421755726837	0	0.0101017724471055	0.00965173559658845	0.0111627866940385	0.00990528877160821	0.00602024422847161	0	0.00809033237235919	0.00757266965181806	0
meta_146	urea	498.625	10.568	213	0.00268012196355289	0.00274805326985829	0.00283739625233701	0.0027240481638629	0.00318606846896778	0.00271894740467137	0.00340751267719422	0.00338806189531219	0	0.00329900139237514	0.0034235188414868	0.00326894282400534	0.0033649042718088	0	0.0035946389015126	0.00336789548897846	0.00326111986445683	0.00352092490497225	0.00357822514922847	0.00345818745390235	0.00315839029992524	0.00357264571220051	0.00321948743739189	0.00316596798643423	0.0035950796156157	0.00331061420567766	0	0.00331898602713328	0.00311200717354505	0.00313572039149508	0.00327371854473312	0.00317684934095367	0.00261769004168509	0.00312730745906773	0.00307174758511389	0.00296488989506228
meta_147	pyrophosphate 2	254.875	10.604	196	0.00454590125620249	0.00449290258230955	0.00439162970118227	0.00422029730353735	0.00331276913783546	0.00389743496226765	0.00134187391738665	0.00155897100885809	0.000928525042644993	0.00182058826390909	0.00221730719402633	0.00300369200275021	0.00174183271054431	0.00288929375068585	0.0018379606628495	0.00204648269015561	0.0012041024457223	0.00135821404505578	0.00341584130188942	0.00390277671743454	0.00148632790796783	0.00158229145274449	0.00211461963640528	0.00255578348898598	0.00203366093609714	0.00217355315864383	0	0.00706781108127119	0.00279534018078317	0.00828814870949924	0	0.00194207610082144	0.0069855297636994	0.00553798643337932	0.00495317728125372	0.00141206107848902
meta_148	unknown	270.83333	10.692	192	0.121585254725255	0.121168046962792	0.125906304938087	0.133485876030055	0.137872853692404	0.140206729862106	0.143898754567505	0.141971544201211	0.144471063200343	0.138281319769571	0.144960295266093	0.139538321046721	0.141889499736267	0.137531701829373	0.158578975873378	0.138601088577233	0.142232956110712	0.14885256301776	0.142648446006558	0.147309530081281	0.137063094926562	0.14734986729188	0.134829909382693	0.142910142447158	0.148557436794399	0.140639847342295	0.123604875357953	0.140509675557886	0.140705299658194	0.136972226353025	0.144879943475294	0.137456359805768	0.131217438102238	0.13193544715894	0.137245217593746	0.129138535802772
meta_149	unknown	342.15152	10.72	96	0.0205072550934784	0.0222941508963689	0.0223952348475941	0.0229356373195906	0.0258197537827841	0.0318181739555492	0.0306481531728559	0.0285004700401995	0.0379333691083422	0.0278787037322703	0.0346272650716143	0.031458997297056	0.0287377721906689	0.0291285415776031	0.0399011146662106	0.0291950697383768	0.0303876025039771	0.0305095407590155	0.0302788869115232	0.0339163253574118	0.026408947261811	0.0370261495121611	0.0282183034737044	0.0299064222362004	0.0366570340970874	0.0289165035255997	0.0278114258447117	0.039918659183232	0.0330852190595074	0.0366635361135989	0.0337445160625832	0.0397515654358529	0.0313069511470066	0.0338144656907499	0.0330399910810017	0.0343091488022158
meta_150	unknown	303	10.749	279	0.0159392036995	0.0154367079000253	0.0161868562006131	0.0166789273464129	0.0161553304055443	0.0158263027133868	0.0214771012929296	0.0158012767795238	0.0213442576939259	0.0166233664244683	0.0166935552506934	0.0147917742144948	0.0206345913303472	0.0172612228652923	0.0196860685125253	0.0121127981691078	0.0235477596939825	0.0188323211245315	0.0175710403681967	0.0202916840088494	0.0159095074186663	0.0181669525365405	0.0149242701337708	0.0196247580669662	0.0101900439027285	0.00970537949435206	0.0184430939565459	0.0192022309257296	0.0209302808326698	0.0185739107306977	0.0215045134860814	0.0139105577682049	0.0198709130198464	0.0178325770575154	0.0192160579428737	0.0225673057573103
meta_151	unknown	422.45714	10.802	179	0.01876915538515	0.0145245196023535	0.0145883014278033	0.0157686503920101	0.0155963271263639	0.0168099499701105	0.00993408201460123	0.00921458563178148	0.01077013448866	0.00911697366923832	0.0107408145514909	0.00970224814081648	0	0.0113580829437802	0.0104984711129528	0.00950572798168482	0.00894741713388481	0.00968880209928878	0.0105905764000028	0.00907923750858514	0.00940327517260022	0	0.00833150426005129	0.00967655126348472	0.008897151627156	0.00831508943718628	0.0081617508611675	0.0109335219484135	0.00946734698690295	0.00804887933677971	0.0102043502936438	0.0115650327149146	0.0112878982274825	0.00953902776542811	0.00845442815645339	0
meta_152	unknown	216.18182	10.858	57	0.0240833019979733	0.0241828565248153	0.0242380811006317	0.0270173478291698	0.0352174528207513	0.0445639375262064	0.035848558779543	0.0304753603315493	0.0488254321297508	0.0269295077215497	0.0444600668266332	0.0345371975448391	0.0319829188457223	0.0290463191453475	0.0427735866289291	0.0278916832215165	0.0342981710165411	0.0356232829572478	0.0264573118747454	0.0367530353299213	0.0243842049775373	0.0433748214837421	0.0247981203517877	0	0.0419019262568127	0.0291891170377665	0.0282880958850256	0.0443569909178831	0.0345794933507812	0.0359340680584851	0.0303128888280082	0.0402110279791778	0	0.0347951845657015	0.0332846733450316	0
meta_153	Dihydroxyacetone	454.33333	10.894	284	0	0.00144693915799421	0.00146019185886802	0.00165261919092335	0	0.00167433071510434	0.00148268491139054	0.0016468752120867	0.00105334566584106	0.0014773456767211	0	0.00112802554333865	0	0.00100368415576451	0	0.00125602178067823	0	0.00156535329204437	0.00172279732745722	0	0.00115384098180228	0.00184002265507367	0.00158403306461018	0	0.00104429511008757	0.00136518187702384	0.00155443799964536	0.00231398310008654	0.00180467539356653	0	0.00130394418075351	0.00154340983599921	0.00234394716545582	0.00128781234112782	0.00141579057819091	0.00222363546647021
meta_154	oxamic acid	468.52941	10.908	245	0.0118677755203725	0.0118410046468349	0.0115834635976822	0.011881073003773	0.0130105284557824	0.0126022878684826	0.0161924944300053	0.00948061596923649	0.0163200698878365	0.0115767619163056	0.0124120430029697	0.00901415969786853	0.0109315223769157	0.0128959772956555	0.0090027959542005	0.00959740771868315	0.0174752863469221	0.017280185691991	0.0158141536985837	0.0201851570306341	0.0153552399256807	0.011716719163233	0.00762268780177189	0.0113986752592897	0.00589844767978155	0.00605292666623448	0.00237044511072725	0	0.00693556541437754	0.00218603064818037	0.00174318594955714	0.00501262132415354	0.00281443361149103	0	0.00434601082826173	0.00974892142579778
meta_155	unknown	228.17647	10.955	175	0.00228866710835269	0.00230363475674236	0.00233919880098539	0.00255358879050417	0.00255553876090522	0.00305529927602314	0.00330090915078246	0.00272603788306824	0.00316724892280877	0.00294154137503505	0.00343458309545074	0.00271865058095809	0.00278643788479338	0.00273012892583904	0	0.00255555702915988	0.00333525309267742	0.00336171848789122	0.00281372116217453	0.00301777855001689	0.00248871178379334	0.00296450277752617	0.00287640155986254	0.00237837594483042	0.00322488281137437	0.00295526225431075	0.00295169298878819	0.00333519599265105	0.00286338319757255	0.00256755375155883	0.00296237525792256	0.00304688949949957	0.00270681139702069	0.00245780346872811	0.0026763975858377	0.00280424036847682
meta_156	serine 2	876.06667	11.019	132	0.0268435881206819	0.0278331649070147	0.0270649785096539	0.0268032589742935	0.0335415296461716	0.0349763471803643	0.0245433040129919	0.0106597161090392	0.0254569398131307	0.0219223025007951	0.0252094409241509	0.0232327051260417	0.0416361077004737	0.0217078919206809	0.065047968899281	0.0237112780183489	0.0267779555063868	0.0377861813334441	0.0237061162273647	0.0395920759353587	0.0266126592802307	0.0278774277272062	0.025992444408973	0.027979200465642	0.0122167223048792	0.00924835097318879	0.0334371996308147	0.0344631415899159	0.0282370131048312	0.0409771370066234	0.0327228215700775	0.0242578331926007	0	0.0342367925081916	0.0416822369327939	0.0260324535067996
meta_157	Analyte 266	256.14286	11.037	71	0.0162005854841039	0.0162282235079289	0.0175677674508451	0.0155959400057215	0.0242822974154047	0.0301507496190617	0.0231372292532929	0.0218482730441548	0.0322352137244782	0.0194761356886802	0.0284505196504883	0.023332118251941	0.0231039303853829	0.019648379608029	0.0309681796989068	0.0206844391272352	0	0.0249511913467727	0.0194080609184898	0.0262363668887903	0.0170265446263376	0.0296911615213149	0.0181906901190339	0.0199715692983965	0.0285544295821613	0.0208538181313273	0.0195747848750789	0.0298905165568844	0.0226408063542924	0.0266349391171152	0.0215081719266346	0.0287469154913894	0.0207515213970468	0.024249790493736	0.0199542913329441	0
meta_158	unknown	321.75	11.097	98	0.0620607792291568	0.0643074681200708	0.0671985118658603	0.0690406550779314	0.0809486105170599	0.0981563586430247	0.0893088112449397	0.0360203947350003	0.0952590586595684	0.0429690647317454	0.0561632449392572	0.0171680476614596	0.119083535816029	0.0329043660599976	0.106632200856787	0.0726492788376798	0.132196751014559	0.128004115770366	0.07955315336675	0.152796294751131	0.0953383471260833	0.058603259788422	0.0256234964678508	0.0654775661403512	0.0410646037949334	0.0185408760355611	0.0488822439484634	0.0694307214484318	0.10592626415355	0.125450843417809	0.0692344481241426	0.198718068424107	0.0660688709931776	0.113028435950467	0.0485966677009122	0.0975231031924024
meta_159	Ethanolamine	871.67742	11.286	174	0.901658575444685	1.02343905807119	1.13687112704212	1.81365904153046	2.0617959026914	2.22966348298178	2.58033391231532	1.64458614944039	2.78239927678237	1.29150186463655	2.81501705859022	1.70420912389967	2.16117156137037	1.90975170393433	2.28383340243769	1.62967848563717	2.20774037733877	2.80469424504466	1.88393861300273	2.3866829444437	1.4029803480133	3.30699111236076	1.34865397131556	0	2.49706163459376	2.23603650561935	1.61303081346675	3.26230206278104	2.62537606785216	2.62746057476742	2.22881894363709	0	1.97784041051935	2.28238940426152	2.1332992920916	0
meta_160	Analyte 272	149.42857	11.324	319	0.00380528376962684	0.00380439325842441	0.00396759674921762	0.00352882714595935	0.00306648947105484	0.00277147956813126	0.0022837898823952	0.00189831598445674	0	0.00261033529959662	0.00165248309482449	0	0.0028898842554811	0.00571541862992086	0.00320340090936933	0	0.00203250814750773	0.0012703657253113	0.00149562345323057	0.0015778976106615	0.00160856725421569	0.00439959659277625	0.00230086432831975	0.00498929448176465	0.00124787389499494	0.00173136693807232	0.00285507166762634	0.00590882230706537	0.00262425435316763	0.00355287431613472	0.00431225185952236	0.00361519473228313	0	0.00320745522799839	0.00164021560174799	0
meta_161	phosphate	835.82353	11.408	299	5.18236791214359	5.17199046544691	5.25618389427956	5.43599304294124	6.02575075768371	6.54990310247448	7.26289123160671	4.55246523447471	5.96635930505807	5.55027563835699	5.08667625516686	6.04794562447273	7.02212615376563	5.36629646347713	9.32694606870515	5.95279644624191	6.51124644618398	4.64933367272149	4.27077653550527	6.98994446263172	4.79568611378092	6.54209414553707	4.78310991388025	6.81309657104379	4.54848633070842	3.48308925738646	4.39127174069845	5.7397411925785	6.171881415375	6.52696140803655	4.64183737040249	4.5992206862964	7.09188822547107	6.92445490170262	5.01144314087084	5.72493001115148
meta_162	unknown	547.65517	11.478	99	0.00854755507755795	0.00904464195885916	0	0.00679684272633035	0.0123199230063746	0.0153564160867478	0.0122196160395001	0.00825034132536434	0.0152020155492708	0.00934527422410514	0	0.0114629183598648	0.011623717468835	0	0.0113746799892195	0.0101924189083968	0	0	0.011263806437033	0.0142762408394302	0.00924329536677989	0	0.00937424283789955	0.0103432290442686	0.0102178091229197	0.00686133870804105	0.00871787457947803	0	0	0.0140583324770226	0.0108390197594373	0.00977678086136029	0.011886859731312	0.0133288949946548	0.00945528724432672	0.0132033390809134
meta_163	2-Deoxyerythritol	623.14706	11.492	205	0.750920748842866	0.770319231239615	0.7812118640999	0.810392975812702	0.843420266017562	0.86508295428214	0.791156593989761	0.512008754608481	0.855120511098293	0.596216558868358	0.597321910078288	0.761937036645073	0.808472541289301	0.929073937245683	0.730385574860666	0.765294180444928	1.0189875857353	0.729155423333207	1.03722602394493	1.02388137941527	0.620381254334967	1.06465827363522	0.723262465007631	0.797257176920018	0.530893046917603	0.520400108437263	0.756314283757833	0.926070211379485	0.80651027055639	0.957105735130967	0.689811560924041	0.520993693591322	0.795964105986837	0.958611933965243	0.576075170846375	0.682542648572263
meta_164	butyraldehyde 1	250.48148	11.599	280	0.00191831949977326	0.00211267522856095	0.00220278687905878	0.00330659383735138	0.003499938704229	0	0.0067404902865874	0.00348564025147338	0.00741980039842842	0.0029193639931848	0	0	0.00475939810641683	0.00330878719651089	0.00439102127278754	0.00193173366007312	0.011798492779125	0.00817102189124566	0.00606268527969081	0.00998522728887117	0.00445710504387211	0.00903854420090607	0.00308535107886973	0.00580861253250985	0	0.00268252143765425	0.00675111509966758	0.00978191787999969	0.0116135351859537	0.00990064061439251	0.00822999888067712	0.00590023456874487	0.006983371776635	0.00823425612314362	0.00843272897847219	0
meta_165	2-Deoxyuridine	358.52778	11.618	71	0.114624282999213	0.119565301605885	0.121093589471469	0.132314089530212	0.166109147615445	0.208345197941838	0.171643120511254	0.148545009833346	0.218233081266691	0.133366567460033	0.199050855610408	0.163783932540556	0.153090210143835	0.143036054465747	0.199574190227566	0.134059719824096	0	0.167581362926533	0.132132334096284	0.172928301982068	0.123312097574621	0.199683877372334	0.121849605339938	0.134506600473918	0.19211503437831	0.143454014987862	0.13945911726607	0.205768533806094	0.163388328419126	0.170652923040507	0.150378099831166	0.186158309377422	0.140138442075789	0.164414561700407	0.161547301091422	0
meta_166	3-hydroxypyruvate	239.07407	11.717	128	0.00559677361408417	0.00608090066606145	0.00594193134611636	0.00390446572596407	0.00411338226572572	0.00460562161472895	0.00619122188394092	0.00290217684699333	0.00468348692240063	0.00512596413511332	0.00736130267223483	0.00385265036175641	0.00388938745877423	0.00346286671729328	0.00349148576645576	0.00266707881363855	0.00308457227353848	0.0035405855792627	0.00594762259767973	0.00647904698696048	0.00241728932926201	0.00728156415352197	0	0.0044387699447981	0.00209236360650626	0.00184438697300266	0	0.00607063955393184	0.00620567257476145	0.00510212588499931	0.0045855483641543	0.00237074994532362	0.00292804294675092	0.00346169249221568	0.00520601731435881	0.00119447393748793
meta_167	Analyte 291	187.77778	11.792	183	0	0	0	0.00242311312201883	0.00348624547235523	0.00398373791597069	0.00244560314737766	0.00207349335827277	0.00390318465846351	0.00127173730535525	0.00288486619644759	0.00217644545017381	0.00259044388825466	0.0017138179189437	0.00285341008379276	0.00169888167298911	0.00267146178211828	0.00265452224003002	0.00181502834204777	0.0028527367687945	0.00123625792391325	0.0026527130121633	0	0.00225636070940677	0.0023319470042165	0.0015211170801192	0.00154871049690784	0.00363416320658442	0.00349394088137945	0.00316310574926901	0.00256520755462776	0.00314405266645741	0.00303620373419153	0.00294458308336147	0.00291689731654495	0
meta_168	N-cyclohexylformamide 1	307.63889	11.848	71	0.022544545763566	0.0224623822482493	0.0229070630717212	0.0254055717816425	0.0314508446670109	0.0396865246103581	0.0247947102781372	0	0.0420023651829169	0.0256362344162666	0	0.0325021697765111	0.0290368069748337	0.0271534120534239	0.0276994011032127	0.0259085185114401	0.0244750457055312	0.0241032814558131	0.0251504888730416	0.0343578040786558	0.0241615544688538	0.0375631033869973	0.0234933810032541	0.0191077062044616	0.0362715023141567	0.0272544789544303	0.0264957651003815	0.0391136325683735	0.0238882626134289	0.0324935732769065	0.0286269774645859	0.0356362372713177	0.0264645242492572	0.0311983117978609	0.0311862833701811	0
meta_169	unknown	634.29032	11.886	158	0.00849436469013745	0.00873679448987898	0.00860066146670157	0.00897214341998152	0.00964570971619048	0.0102719225472104	0.00278057667876694	0.00110600746726016	0.0039995677427022	0.00186420906619574	0.000868964447141629	0.00073054094641984	0.0162273688433248	0.00145669230285319	0.0116647996436251	0.00331613600593582	0.0127995348325691	0.015039366148666	0.00620783872054029	0.0176479504427675	0.0143811629114341	0.00424405038478566	0.00224289171774966	0.00950197781921218	0	0.00122907877968665	0.0109693197835355	0.0269436808705271	0.0255951651485164	0.0194051345051917	0.0220346774983695	0.011343816086468	0.0194642488564816	0.00932661965151668	0.0100683505002514	0.0178906580342217
meta_170	unknown	486.90909	11.965	146	0.00818871404405183	0.00712073290027602	0.00734850481398474	0.00848215263365044	0.0086228365928108	0.0100501463275218	0.00919623945763332	0.00524295800002194	0.00848778673081857	0.00587005998012454	0.00747802201011868	0.00687932770872798	0.0100914360068209	0.00640020797657718	0.0148403744670179	0.00583541447796022	0.00718357018180947	0.00748756581587025	0.00639474775294014	0.00773202253444184	0.00612209185810943	0.00785606954803573	0.00609929699429399	0.00623855877092984	0.00597810740497668	0.00466923246037747	0	0.0114999529145239	0.00851491060060069	0.0126829387703498	0.0114399036266801	0.00840975280100054	0	0.00957039676169736	0.00960956947690749	0.00839602050399943
meta_171	Isoleucine	853.15152	11.984	158	0.146471516726226	0.154132298623775	0.157386945446956	0.161505823519231	0.168663114192509	0.184721470441773	0.0997156474973947	0.0522232661473976	0.104717076076049	0.066984234686294	0.0690629296477555	0.0799520799248359	0.121864946928936	0.0836757080315493	0.501892252942946	0.0802202390635942	0.141910387759302	0.0902899345736948	0.103544653270796	0.139291470672943	0.0734053455583905	0.119289664444815	0.0661059846752316	0.069672812519596	0.0474823731097067	0.0428379155729705	0.23060051305373	0.333103725872183	0.0995938489922934	0.321893266757252	0.357025714219057	0.0751992984174576	0	0.328975677790265	0.333782011309916	0.107278659449282
meta_172	unknown	337.36111	12	180	0.0250693252904918	0.0243953148998888	0.0244334640470853	0.0235113844269309	0.0233281720645258	0.0246064581909483	0.0413284298950452	0.0185581857914159	0.0325172755255146	0.0271741896638429	0.026235960570559	0.0155314107933516	0.0330695694640313	0.0357383853412921	0.0238508197806018	0.0208879581339836	0.0348688547974202	0.0359240733375518	0.0361000618142049	0.0351741850019947	0.0398815101259375	0.0299370245636025	0.0215552953202108	0.024587767097412	0.0164915649684398	0.0152409516153741	0.0180938545344968	0.0188025281240899	0.0180615558043886	0.0224660827976387	0.0171211319462966	0.0394776984483195	0.0402118441212409	0.0183402282503997	0.0159683147208941	0.0183133699338871
meta_173	unknown	279.37143	12.066	112	0.00218930643365403	0.0023264131715513	0.00227273239154104	0.00243738973618634	0.00246937197621895	0.00299871248120347	0.0029185650425144	0.00270127580750051	0.00318366993911455	0.00229799156920424	0.00292685539922862	0.00279874943105657	0.00271740273153858	0.00253746427234477	0.003423398118864	0.00260314228466843	0.0028530983395744	0.00279525524622245	0.00241766918977274	0.00277871586700536	0.00211184417049189	0.00306110090531578	0.00228015678692749	0.00152883821453231	0.00297637314951641	0.0025268780016619	0.00296731392377841	0.00339388396982715	0.00281401756163842	0.00320876290885901	0.00306517843703943	0.00276258082925831	0.00313461200902988	0.00275515912882244	0.0031571572324164	0.00277718472142535
meta_174	(-)-Dihydrocarveol	244.25	12.108	247	0.00952704466328647	0.00980703155087726	0.00998089801581811	0.0103320349318744	0.0096653406314407	0.00969057083166175	0.0103621725656837	0.0110155927835253	0.0103651926512504	0.0106396852598821	0.0101530536026921	0.0105635705192242	0.0106849486745508	0.0109279533160581	0.0111272095263627	0.0109802750310784	0.0110460365491807	0.0108895595395047	0.0112394742870289	0.0107471066454153	0.0112177220946219	0.00995482454921265	0.0107305860658747	0.0114146017328037	0.0107078979038952	0.0108459298977305	0.00889589095381821	0.00941672591708443	0.00971694565459946	0.00957096404492934	0.0107581542291783	0.00932104465122051	0.00918331580015033	0.00918480318992738	0.00980987380234058	0.00777048375226153
meta_175	1,4-Cyclohexanedione 2	275.84848	12.215	71	0.0179476335847473	0.0111107467786983	0.0114452929342662	0.0200320622634386	0.0241281894511332	0.0311374663291425	0.0236995332128319	0.0211371490759058	0.0323710835804863	0.0196859608635001	0.0289359950498592	0.0234919274101919	0.021811368366533	0.0198561403148362	0	0.0125732221911757	0.0201447724741093	0.0201637682397595	0.0185735817233824	0	0.0179789148087321	0.0247510938299402	0.0179316588810529	0.0193788709179632	0.0246105699624238	0.0200918753563732	0.0207545493566879	0	0.0230270925083287	0	0.0217733988709972	0	0.0204572647105641	0.0158450569458247	0.0181715728781769	0
meta_176	unknown	583.26471	12.23	102	0.135164739336506	0.117743331228615	0.0987142088371294	0.0153437379745682	0.0132351170777442	0.00135180419435786	0.0127483605174617	0.0136929453419836	0.0092359801130797	0	0.0101558475186908	0.00944760254105058	0.021668714687802	0.0254873287093181	0.01031641827242	0.0378477632787276	0.0189163123285702	0.0173197985060937	0.0557255791572815	0.017772224338058	0.0485459111363412	0.0102114777893964	0	0.0295506238023939	0.00359263079148599	0.00357458001770149	0	0.0397977123930215	0.0291800254980032	0.0320172150212754	0.0663758466316148	0.0078656430409315	0.0194266503661044	0.0123095039342452	0.0302386489495504	0.0104133463604752
meta_177	maleic acid	923.31429	12.249	245	0.0140725346680325	0.0139990702985584	0.0146631749387098	0.0146015943521454	0.012732773699373	0.013998391924894	0.00833757182825214	0.0150187049273112	0.0158813412198394	0.0126998515799201	0.0120908218880271	0.0136930537871076	0.00555002319670397	0.0176509523792833	0.0088569713978477	0.01467023586841	0.00796144511144092	0.0234484114220014	0.0213057739616099	0.00888091201536455	0.00959018752905194	0.0124308767385509	0.0111177398087379	0.0107272330764929	0.00858428975415024	0.0106416124479562	0.0120389565619756	0.0170349236422847	0.0105583047090971	0.0113786385589755	0.0138952270205302	0.0230233430329746	0.0154217090561008	0.00707666640458401	0.0122447930910012	0.011408066472901
meta_178	Analyte 306	401.77778	12.268	129	0.0113704032653562	0.0116568812720153	0.0115920248503872	0.010952144901893	0.0133243301339524	0.0143942234477191	0.00879248034464756	0.00756206538148497	0.0133137069423934	0.0109063156087947	0.0164805021348136	0.0104548116683084	0.0109939575876214	0.00876483079237585	0.0159301854939537	0.00702334817965362	0.0134386783669923	0.0147978472185347	0.0126250199047125	0.0138387298786341	0.0108811903559383	0.0135674663309288	0.0109652304747817	0.0130266198057123	0.00893695530253674	0.00809542141677271	0.0139389474519313	0.0172700964479914	0.0150905397283808	0.0176697654199421	0.0151775604130983	0.0101410517332802	0.0133699954642548	0.0125204490510017	0.0157521866809568	0.0124264836119294
meta_179	unknown	759.60606	12.319	174	0.0352799362007523	0.0408391212051698	0.0457207733576302	0.0869971336820304	0.0950863899369159	0.10144908813373	0.0934267827171767	0.0839530417294809	0.132515390539696	0.0422224620948035	0.0944410701165702	0.145371415759462	0.115788953407374	0.114751560035242	0	0.14144875942552	0.140617675273498	0.10996250188036	0.0806641998895207	0.158197337604999	0.0553118896683755	0.143075737643992	0.0483440290891024	0.0899778053336423	0.103388794860884	0.090859187859349	0.0583657873859861	0.134945566537976	0.102292958951082	0.147060163636846	0.087593842248803	0.101278618945582	0.154715293653402	0.144559905385295	0.116371368466921	0.116786902167347
meta_180	Analyte 310	202.66667	12.38	239	0.00287391039440855	0.00296397307813327	0.00280136366244886	0.00282931706418894	0.00286100942984934	0.00301451962317454	0.00519371034677724	0.00346354098063168	0.00456257108232206	0.00302727783652706	0.00307106330541894	0.00317136911086226	0.00553653306918184	0.00315620850534652	0.003981650139875	0.00348670848693182	0.00547634299129227	0.00301881439701405	0.00371853811437047	0.00487400602939513	0	0.00299313320717929	0.00285858876294363	0.00421076749777414	0.00287931169938285	0.00228795031913378	0.00267099481348836	0.00389329727131265	0.00361348252448349	0.00339702200300169	0.00375152687415462	0.0030943649115779	0.00486777862677694	0.00410080318521756	0.00286900446474051	0.0025068611847775
meta_181	unknown	259.88235	12.424	167	0.00661067776835705	0.00719490868094785	0.00598828224625262	0.00563839119774212	0.00536035926173104	0.00722805240717931	0.00629974365939282	0.0045700120282229	0.00644323538926719	0.00507471506541354	0.00545851961240089	0.00594386392701358	0.00642724925210105	0.00577617961611586	0.00507866851610581	0.00406239764814418	0.00457576316531628	0.0054497102249782	0.00687956340855691	0.00936538011363375	0.00630664164358913	0.00756245929556977	0.00582377055205336	0.00520482824330743	0.00603506549577497	0.00476383107116984	0	0.00906307196296137	0.00605522291905827	0.00987793000885951	0.00891735188958355	0.00749328181967214	0	0.00807133843574704	0.00706140169670094	0.00532060811413941
meta_182	Analyte 314	250	12.489	209	0.0116378884049793	0.0119995963989671	0.0116729989475968	0.011586756013297	0.0121947663049242	0.0122299856851146	0.0159368393300909	0.0155914086079634	0.0144114145263833	0.0134864830291074	0.0135053220157099	0.0145823250668195	0.0143733531815032	0.0160911763212226	0.0150980277049752	0.0152547215611943	0.0147611650527723	0.0140948038448045	0.0147263930433669	0.0136859085722125	0.0140785035385966	0.0137037222212401	0.014057921798566	0.0149551871178694	0.0154851484539398	0.0146634512440535	0.0113611178360998	0.0121835819720598	0.0128789207624675	0.0118903571381595	0.0149444697703157	0.0145207139368295	0.0114637889539645	0.0133596869504486	0.0119693921723694	0.00903975132484921
meta_183	succinic acid	909.45455	12.562	247	0.0670073442107874	0.068040552289674	0.06934468812183	0.070609724151011	0.0651254059318276	0.0632952124403554	0.119024501127449	0.0786742071154851	0.10182029349049	0.0956563186692575	0.0668754927209198	0.0537380878312178	0.0500657214734619	0.0795920159586824	0.0274907221953205	0.047447337091504	0	0.100167915121522	0.117857959403543	0.0773958060649281	0.0638899108367232	0.0701778435334996	0.0701065684633647	0.109077472138615	0.0567838503827269	0.0683630458821022	0.0452197712889088	0.0533772074196163	0.0674805790744902	0.0505510990481658	0.0475588675571151	0.0504539395315091	0.0242699641078529	0.0588372156823787	0.0254339587144005	0.0511335667767956
meta_184	Analyte 320	204.95455	12.594	198	0.00106858534571412	0.000960290155049318	0.00104914409679991	0.00148643293090949	0.00175740537166104	0.00204595198790443	0	0.00155594721659744	0.00276819925518012	0	0.00263684889918367	0.00184405660336415	0.00201300611282689	0	0.00249308669080793	0.000925686175599633	0.00192388632579795	0.0016248142967173	0.00100253324446908	0.00216987155297571	0	0.00245791192060932	0.00104625215827287	0	0	0.00178630285400646	0.000855145294205784	0.00206614672553951	0.00199619697930974	0.0016947413671361	0.00129175037848367	0	0.00179513022320284	0.00211789840509408	0.00158641680152983	0.00205730638993181
meta_185	Analyte 322	230.8	12.62	204	0.00797646505445321	0.00845911964942771	0.008392914776668	0.00794379281629791	0.00729909847028276	0.00776257140074318	0.00633126537980363	0	0.00761790747647486	0.00755205030632936	0.00873278986274087	0.00561204998874436	0.00699558646214036	0.00575273663312967	0.00833471489488543	0.00498749811815688	0.0100513186821563	0	0	0.00876001583247834	0.00794068825871473	0.00843297635163556	0.00731865237913278	0	0.00447970487757761	0	0.0080757639948679	0.0141645282824748	0.0129496095371846	0.015228532093542	0.0160581650465673	0.00403509085829071	0.00853711137745377	0.00780598801582408	0.0122531358020261	0
meta_186	D-Glyceric acid	446.73913	12.655	130	0.0148244295958741	0.0160920582257701	0.0161145723183225	0.0168386870729483	0.0179357227935328	0.0174962287882552	0.0201564061353595	0.0213410135691841	0.0237399532686688	0.0207153429635531	0.0252036599814331	0.0210788101319721	0.0178506370509222	0.0201917872561144	0.0239408161364225	0.0203281283786571	0.0211085575780805	0.0234075247201285	0.022879999181142	0.0209819378994966	0.0195495504740383	0.0243150738676343	0.0209954394210012	0.0219848634186421	0.0240408109813664	0.021737619076738	0.0217213869002945	0.0300099698416029	0.0286893560016968	0.0340909373557435	0.0351409108353473	0.0229751078145123	0.0209506455887128	0.0208546860910177	0.0311746279626956	0.0202387070949377
meta_187	Analyte 326	320.33333	12.707	229	0.00476289391031255	0.00482509033313863	0.00494677758193561	0.0050519693201736	0.00490373960547744	0.00510230071155024	0.00513345717661634	0.00516772392021125	0.0052657574071393	0.00502082084495017	0.00515973028824829	0.00519839627323369	0.00551982569420315	0.00528422878470661	0.00559377557050979	0.00524218542847703	0.00540614016653255	0	0.0054977762969772	0.00525141735679323	0.00538449871754111	0.00534346920941339	0.00514311552886333	0.0052526161263753	0.0051625862482054	0.00524587658340647	0.0048573058396454	0.0051746666010013	0.0054155209335105	0.00526521501410618	0.00564633919145625	0.00507622840249046	0.00493261431347554	0.00495078876670257	0.00527851659094618	0.00497489977810148
meta_188	picolinic acid	405.875	12.723	180	0.00351250736507771	0	0.00338727022404841	0.00335129652069801	0	0.00414061701843063	0.00340623020487346	0.00166526653582434	0.00446047520440787	0.00187505350902225	0.00253021588276974	0.00207666116214241	0.0050477686086803	0.00233090372478062	0.00357159673466521	0.00164053788948991	0.0049108143805553	0.00260441564803136	0.00225180503391143	0.00674854659911588	0.00294513394984831	0.00261477531317337	0	0.00218182447486008	0.0020005905690042	0.00130023061450029	0.00240216935149365	0.00551270663407115	0.00359730883608838	0.00460764628748057	0.00477601517577118	0.00255745010347815	0	0.00457797111801511	0.00269935274321315	0.00354544013749725
meta_189	unknown	232.14286	12.854	71	0.145397065974829	0.150879553431692	0.153446006127586	0.169177535034478	0.217444515643886	0.275689169612091	0.121136421355288	0.106044440660683	0.160378299680038	0.0954924804526334	0.144548078151527	0.118272410931546	0.109994031783796	0.101916363555936	0.145039406853686	0.0961036518407092	0.120443956144468	0.120032635659448	0.0944824684304345	0.12367759432915	0.0871634723379838	0.144612093937306	0.0873316105399934	0.0957753124935738	0.137509075563219	0.102748120028815	0.0982672535278343	0.144218864333998	0.11705114877953	0.12233861753279	0.103816047371647	0.132294426655294	0	0.11811108100152	0.115592275099955	0
meta_190	oxamide	504.83333	12.976	189	0.559560955137455	0.572488677977997	0.58252749268471	0.602393110911749	0.642641546078711	0.683671503885352	0.840087204147309	0.471074936543312	0.823953377724989	0.776854627717017	0.661053646924363	0	0.393392501693806	0	0.978580852839493	0.551704400130034	0.305770580555522	0.477104396761881	0.482025163547127	0.455263448652414	0.301127683566816	0.669987461307425	0.389584287051309	0.524992842818823	1.19011671724295	0.541183144608772	0.433415725583437	0.299891286513275	0.700627903998119	0.427212734484974	0.334791391821322	0	0.611000688255609	0.654814670938116	0.495827639500803	0.524824725043644
meta_191	beta-hydroxypyruvate	205.83333	13.011	248	0	0.00162309264084794	0.00167225485386445	0.00161269983032009	0.00142367650579523	0.00155853828320441	0.00188343160409841	0.00168332582406229	0.00160497203406373	0.0017245761855756	0.00167132500683894	0.0015811405686632	0.00172667676168265	0	0.00187510657031247	0.00178028301982106	0.00215633589182679	0.00200647107267473	0.00212483744197502	0.00187305578601157	0.00208683732377638	0.00183269819036472	0.00188599421366389	0.00217085958020964	0.00189999014006577	0.00188682098138377	0.0015562188323159	0.0016596539048401	0.0017230393329705	0.00160484981401838	0.00205012611324297	0.00170616478291212	0.00169950996418656	0	0.00166847107346033	0
meta_192	uracil	746.34615	13.145	241	0.00591792699880854	0.00927000812067631	0.0129533710312291	0.0290030450945774	0.0370397267577992	0.0429790905319859	0.028565060282403	0.0219439104837162	0.0375888207189527	0.0147057840643118	0.0272047450631433	0.0283264785513554	0.0295508102358349	0.0209381259245973	0.0322427963069814	0.0210242969445061	0.0323398248435559	0.030323135309375	0.0151409804365702	0.0306571227953145	0.018674898637552	0.0300265519221377	0.0105978222913582	0.0174883257341262	0.0241681784504361	0.0178293455541599	0.0238141923192107	0.0417645640847885	0.0338632650105195	0.0316675100657073	0.0316902517133047	0.0350292197006009	0.0342612132670717	0.0346609894703762	0.0348536619082194	0.009355641603176
meta_193	Itaconic acid	769.80556	13.296	80	0.00315654005432115	0.00347309782608135	0.00378863929477119	0.00396561590506798	0.00506212401119843	0.00628361946170537	0.00695885254064765	0.00490842627849448	0.00766538835952231	0.00441330362110115	0.00728354713584672	0.00526222967932986	0.00720013930123692	0.00461543567602637	0.00790297792225781	0.00541339522596615	0.00655562289642947	0.00570209796556495	0.00473535108660528	0.00804692060224392	0	0.00628610326897671	0.00443197990220266	0.00560600866410314	0.0083049797097995	0.00623133608829855	0.00231241196593796	0.004814552556759	0.00450029904041013	0.004453953711062	0.00403332275584209	0.00566745949518715	0.00441256806862569	0.00588123786872727	0.00389695653207132	0.00377885837228185
meta_194	unknown	249.93548	13.329	71	0.0320874257768257	0.0333717851303417	0.0337663455308738	0.0372455592546822	0.0465976311527796	0.0588284207317391	0.0462036393328504	0.0403701948033758	0.0621379588779552	0.036448844503117	0.0547031545890149	0.0461489272736867	0.0434403378051214	0.040028653965006	0.0565767487525584	0.0379863620213546	0	0.0474717946368664	0.0369492376279148	0.0484095992826617	0.0343441822668214	0.0553447426269981	0.0344220972240405	0.0375937891153809	0.0525615312283442	0.0390410579350031	0.0389805838920727	0.057333937942373	0.0459274341852917	0.0469018884000389	0.0411573262781007	0.0513013165105462	0.0391172938672234	0.0464167333261972	0.044422710807194	0
meta_195	Pyrrole-2-Carboxylic Acid	285.04762	13.366	152	0.00532327642314221	0.00564405110032552	0.00611671577135679	0.00547617171812907	0.00637225156715559	0.00731486141176358	0.00846089424750118	0.00620791619580486	0.00818074974082248	0.00524826839641068	0.00770499890409047	0.00644546018929701	0.00701883894559446	0.00804098056323885	0.00860010395560308	0.00547561451933027	0.00783023218083166	0.00865390178942465	0.00718448499062	0.00764223859580153	0.00569529322239974	0.00813206849305786	0.00569309498226327	0.00799777401721938	0.00639555987231031	0.0058273875675042	0.00461913582151383	0.00606815218842145	0.00806419743988091	0.00567352458342778	0.00605583663907423	0.00673721262134455	0.005460493423188	0.00657653503912584	0.00732806664862379	0.0042962019678909
meta_196	Analyte 360	270.53846	13.384	239	0.0553498381738112	0.0575374496247985	0.0617475207242383	0.062370875860185	0.0581064370267759	0.0575793829358858	0.0633620395042172	0.0592153950715568	0.0569014847597283	0.057481908345848	0.0564270762714718	0.0573507567377268	0.067369861347696	0.061287808614722	0.0704906506879106	0.0594773779545172	0.0656484610384166	0.0634327829184279	0.0595855989910658	0.0609007913092249	0.0590386311146987	0.0561984424437845	0.0564481184692506	0.064587570766814	0.0510706741961822	0.050790261815096	0.0584301307433684	0.0645963120572899	0.0666199965749961	0.0608359721058849	0.0687744042224561	0.0571302728461195	0.0696015309218438	0.0619447943988028	0.0632244886212321	0.0554928357993756
meta_197	Analyte 362	225.5	13.426	151	0.00402289777865093	0.00409619275863109	0	0.00488320378779968	0.00493346064759919	0.00316406388288473	0.00575131680475992	0.00482738770692424	0.00484873157148707	0.00354285922799902	0.00521651102947361	0.00454649211232356	0.00473427464655469	0.00495661749185435	0	0.00415692458680074	0.00606500976176502	0.00365912032672641	0.00446945016243211	0.00561461409711953	0.00282056161216868	0.00552209335394602	0.00415824691107192	0.00542691538481263	0.00551297529712316	0.0053238554650988	0	0.00291825542216863	0.00359433508028406	0.00117097561713731	0.00161222877136392	0.00516034554608362	0.00294935953558271	0.00456097466312512	0.00239754780469445	0.00651370883500414
meta_198	Analyte 365	160	13.498	210	0.0239674999406176	0.0235969000996188	0.0220013841055559	0.0195106172550618	0.0181289023478877	0.0162907212112818	0.00265399795112143	0.00155569369066996	0.00196461400069843	0.00162265433191651	0.00155904226396591	0.00101122003486842	0.00278942066931453	0.000855940717369247	0.00164912930035298	0.00102333088218021	0.00177429057066854	0.00156518106241783	0.000616587387249987	0.00122356523371987	0.00207863089747867	0.000815641602018244	0.00108668692865595	0.00139248830669344	0	0.000413419576706221	0.000805056773963792	0.00107757697519499	0.00134882102732973	0.00102204104116455	0.00166047520583876	0	0.00193421692372348	0.00215920045747998	0.000882036628874972	0.00115992740637061
meta_199	fumaric acid	892.86111	13.55	245	0.123168880676453	0.124703058932598	0.128954339496761	0.127970022076304	0.123524329553752	0.123727875405896	0.165522405223236	0.0923597935979	0.228273637812966	0.113912304952228	0.0943091235032321	0.0892894310129684	0.122801947797054	0.138713838244852	0.0681833573803192	0.113287737652192	0	0.226713806465768	0.179089247138703	0.26920049531475	0.158134573422945	0.101624810003779	0.112896060966193	0.100178195405305	0.0808276550100756	0.0887114613028334	0.0786613709737341	0.129192963547646	0.122679822774598	0.105820650102801	0.0987846020755193	0.113765394476896	0.106100630354858	0.0894812586051409	0.066651554402842	0.0864664809468969
meta_200	Analyte 369	317	13.607	89	0.0090135320829484	0.00925304457229938	0.00964068643344942	0.00981893944967374	0.0109693273678171	0.0132213599161205	0.0208200500253541	0.00699873659579469	0.0144106292669685	0.0144244837529235	0.0169405760471248	0.00512183534450513	0.0131295745798613	0.00920373874261458	0.0111833264551222	0.00521232226337784	0.0173938733355183	0.00875270044844192	0.0110313370758938	0.0175573854578728	0.00667290309558308	0.0102363055705055	0.0110382369862337	0.00850811340427694	0.00498153728400397	0.00409892901093104	0.0103893005016366	0.00957772037819801	0.0106060388119264	0.010417927979655	0.0074930280218754	0.00646159968739126	0.0119223057773997	0.00717720826565566	0.00759449686653363	0.0148536545049036
meta_201	unknown	256.76	13.632	151	0.00183458966875192	0.00235596181028284	0.00250081097797092	0.00299124926696767	0.00386206321186013	0.00331381122880382	0.00200777583217639	0.000998194784109197	0.000934095760386515	0.00148716161557856	0.00219094139125413	0.00256846060977068	0.00180381506743532	0.00155305981073039	0.00276449600647504	0.00190944009454868	0.00111509431291439	0.00150005686227362	0.00102804063731838	0.00207496931704697	0.000428625741158044	0.0024350004238718	0.00140617198675559	0.00166787666681081	0.00325369628669379	0	0	0.00484095637612612	0.00318952724660814	0.00404382317569533	0.00364726131839042	0.00293040507465832	0	0.0038472666602555	0.00238301157068578	0
meta_202	Analyte 372	240.62963	13.687	152	0.00377619525026956	0.00436608207555895	0.00454127133602826	0.00426088259145679	0.00506429579403612	0.0062201258540146	0.00873982522741177	0.00793406042760921	0.00892271106072909	0.00853015192718581	0.00879563626120756	0.00780823714031714	0.00778302455825292	0.00771669717046042	0.00933729846194603	0.00730538614232155	0.00797417014108554	0.00836325155577162	0.00738583677619062	0.00825735970221887	0.00708728363353192	0.00925779941899121	0.0073306947507717	0.0085533371420341	0.00829324553729523	0.00800102082465422	0.00619399245017624	0.00788548225671824	0.00842785205754611	0.00704370949944617	0.00743661206973915	0.00876408172863973	0.00742316418234411	0.00802244776089179	0.00769665595425312	0.00592604780275544
meta_203	Analyte 374	189.14286	13.715	156	0.0157469400754225	0.0153323694008865	0.0144964820855101	0.00329710772186815	0.00142464512270436	0.00094358586030321	0.0143864980480265	0	0.00448023311919831	0	0.00660288507589488	0	0.0095076611142314	0.0103384767391718	0.00293849469943828	0.00493677710910549	0.013695382843031	0.00422450331156604	0.011890643174722	0.00757406928800251	0.00960054795264037	0.00272841014142278	0	0.0122299153163508	0.000652012007173601	0	0.0102626354333094	0.000708588385545722	0.00522916349093795	0.00123879755231647	0	0	0.00456370845716701	0.000876875844037456	0.00266389266478138	0
meta_204	serine 1	904.87097	13.786	204	0.653211371179732	0.677804654691362	0.696593694658467	0.705291176041275	0.708098128502512	0.728335865877224	0.664765330643847	0.39992695132064	0.618859072302211	0.638385259290774	0.670595668498567	0.632569956255695	0.95816398428463	0.607220668198117	1.50033192889754	0.709232224586141	0.776706000463861	0.937124633681852	0.79958656757285	1.01309134478511	0.737058585184347	0.721041255655619	0.785954652889306	0.865456587538948	0.377337606061773	0.359819817604611	0.887493123707823	0.761255091670804	0.713295122796306	0.98434228850742	0.800754070569879	0.546184210629198	1.41605522237165	0.73469113492916	1.02022921668656	0.603743139603582
meta_205	Analyte 378	241.86957	13.8	228	0.00325491856706923	0.00453348249628099	0.00533097271672453	0.00885711819013075	0.0114440192023695	0.0136432533488312	0.0157995037169611	0.0122277524086659	0.0163819845402273	0.00750984874215056	0	0	0.0112680995931992	0.0121622562590209	0.0154897396301577	0.00867834259676114	0.0130728163427082	0.0150506986542699	0.0117258658548942	0.0153006051714639	0.00798393506347402	0.0165425479166664	0.00731243029159455	0.0118384896490193	0.0157522381377509	0.0128505909482944	0	0	0.011932099344648	0.00795043939575788	0.00760460446130233	0.0143684604268005	0.00480059187968498	0.0107774489036612	0.0113719687051638	0.0100543254755322
meta_206	Pelargonic acid	358.89655	13.824	215	0.00535119359648319	0.00501428077763953	0.00537284775799436	0.00602525518184061	0.00632178186466805	0.00661459859548328	0.00345749167571734	0.00356764771636869	0.00338607757325878	0.00357592086421283	0.00290857425103669	0.00447208598597247	0.00373932928927629	0	0.00456696959212017	0.00389000158179608	0	0.00313567066995172	0.00388216776778973	0.00379338703984734	0.00309076540329341	0.00357098827234104	0	0.00395940509459284	0.004311022666845	0	0.00261088948110081	0.00307671771260705	0.00258059395648216	0.00284656518054098	0.00295750933207211	0.0039279508359689	0	0.00287489976815762	0.00309896148815381	0.00419534580811078
meta_207	Pipecolinic acid	817.51515	13.862	156	0.320985194912586	0.327649855740124	0.32934761250492	0.325006929367604	0.338092568808989	0.362448320367982	0.088759952697418	0.0593483974161848	0.197783178445233	0.0922870046843103	0.123186875864682	0.0707707333867192	0.638330163293602	0.105617397565443	1.61721083424731	0.113683264869642	0.510568033458953	0.169694284137728	0.127785638819551	0.805186722852156	0.154221276091553	0.167459838384807	0.154380432847152	0.144481887359889	0.36324430894869	0.102640611719022	0.46512287154541	0.806655078937719	0.308000394612205	0.759483597471181	0.999431382378947	0.537496583649776	0.208581459120182	0.869000656035707	0.334084828348335	0.428530537205286
meta_208	N-Acetyl-beta-alanine 1	285.58621	13.909	171	0.00414490435972371	0.0042555051236637	0.00430443356304909	0.00422789431271043	0.00381168113459367	0.00422440187684487	0.0103618391427328	0.00275981473549377	0.0053115187103723	0.00754336393149655	0.00780135001253567	0.00177864173237431	0.00626113982567756	0.0041066835719317	0.0051946638536283	0.00215869731195074	0.00862878179923539	0.0037145527887148	0.00493999338992813	0.00697390857119386	0.0026536351650858	0.00326174005392641	0.00566964447251366	0.00395533461969367	0.001481199697566	0.00141569265856241	0.00354777915709726	0.00248305606817982	0.00379513468266142	0.00258203622715433	0.00176196094652693	0.00131521713630734	0.00391016540037815	0.00158525465651709	0.00202486843671734	0.00595917486684277
meta_209	3-Cyanoalanine	851.5	14.032	141	0.536859543109987	0.677526877034019	0.688299074488428	0.787455968924923	0.954437556786103	0.90549255308131	0.114813264039461	0.0582736899678034	0.329404275301507	0.159859631430444	0.307004576046947	0.391143548172122	0.499009923530292	0.27997092777528	1.80053915821913	0.338966356163986	0.238963129601178	0.528127066933863	0.247783043065789	0.492980024479422	0.202703431941888	0.204180710715194	0.364637866036608	0.129560254156729	0.193287705612414	0.13713721265597	2.32595774032045	4.81897876394452	1.34888234591438	3.53682218738231	3.77206112122647	2.39615895082608	3.44065910172107	2.04113004934285	1.95149424244515	0.978381946000665
meta_210	Tartronic acid	479.75	14.081	247	0.0102988964111244	0.0104365265940673	0.0107043594778355	0.0107104637569018	0.0100384526804716	0.0101857201957277	0.0115748872265608	0.00925754966912867	0.00871482155868995	0.0125910104497118	0.0114413125485113	0.0168418996407838	0.008074886478341	0.0142205557141726	0.0130763857433725	0.0155253425658259	0.00748451695868481	0.0172359155442003	0.0164859481387637	0.00816164117631832	0.00985816299481044	0.0127137058387622	0.0133985682233092	0.0119199922347863	0.0126716809983513	0.0216672145752057	0.0059680965016278	0.00646523320905643	0.00632501982917875	0.00652995758875395	0.00654228328632637	0.00761262176191499	0	0	0.00536498203322493	0.00586753346992676
meta_211	Citraconic acid 1	329.15152	14.17	213	0.00486648037213569	0.00470356634152924	0.00534502363407984	0.00531513866074601	0.00562697503390578	0.00570842185176747	0.00534622092283115	0.00388742920205879	0.00394515671131982	0.0043347319013749	0.00505390808928193	0.00459709918530305	0.00532315950755523	0.00368363496202077	0.00447820698726549	0.00310131812064859	0.00385289471993589	0.00512815853135032	0.00527216779106748	0.00553964729942991	0.00412896782702425	0.00453299155541071	0.00435120787942407	0.00392143712643767	0.00318149340342603	0.00347322403151214	0	0.00717955787765065	0.0055979584684924	0.00757898791018512	0.00749627663712066	0.00610933051366146	0	0.00593908446753759	0.00624135486570045	0.00466351092572939
meta_212	Halostachine 1	346.06061	14.185	179	0.00997388567244493	0.0110443473685066	0.0110644934068489	0.0108688239357623	0.0131930328333621	0.0141564401843813	0.0102614736728632	0.0128425411324516	0.0123485666823771	0.0129465781234002	0.0112660781865868	0.0113286135387809	0.0159804358832362	0.00807191856200692	0.0138819539114375	0	0.00859386288231765	0.0112892138018798	0.00695240818816752	0.0145163756135886	0	0.0112931323656563	0.0095316647321322	0.00821878726420336	0.00612952764108895	0.00733840095569936	0.00480737637540987	0.0051619405764768	0.00628029077038182	0.00559242856869209	0.00558817498453109	0.00979837382396165	0.0124553914004234	0.00950899453958307	0.00594524654569644	0.0110780908434176
meta_213	Analyte 393	337.46154	14.2	117	0.0141708600777089	0.0145083100445159	0.0148801765269587	0.0152904210525586	0.0171050716296393	0.0192643226545215	0.0140137217589942	0.0124546833272499	0.035568574420584	0.0192431025864236	0.0233054682527641	0.0237549755118419	0.0182165599507356	0.036249261011448	0.0178665695254289	0.0172232788208516	0.0261077311219007	0.0244416362386853	0.0305230519260977	0.0271294313199266	0.0187717602551565	0.0180941653205859	0.00661117111074344	0.012737988439005	0.0121699023715264	0.00888118472913733	0.00614892236991398	0	0.00628342984641782	0.00853882226087892	0.00628424427803405	0.0214870041949864	0.00832808132307739	0.0126708656647436	0.00698429309767643	0.0148864082020707
meta_214	Analyte 401	262.69231	14.413	162	0.0271715785783608	0.0247322178443836	0.0245606703963877	0.0254180662110194	0.0276927675725294	0.0307445072530242	0.0138084712954752	0.0100572040044368	0.0199393755144385	0.0112704819462964	0.0146776773926497	0.0212871189870974	0.0421966064742326	0.0207588761099679	0.0222949279848989	0.015649427696045	0.0279475728430201	0.0279346976512371	0.0385199346856964	0.0296360668251443	0.0317760865814683	0.0195678649598272	0.0177633926933145	0.0180797378106413	0.00949958714511374	0.00897498709442441	0.0318894137398509	0.0467480932106499	0.0342301527803116	0.0424535995760284	0.0396875727752288	0.0190786720109512	0.054703697244318	0.033635754469485	0.0277292915423248	0.0177497120218422
meta_215	threonine 1	902.38889	14.454	219	0.123522969020025	0.127535057308339	0.129756395359333	0.131071133643105	0.128307761714668	0.127909184213077	0.124838483182664	0.0677106223590288	0.0904887347028015	0.102328118223524	0.0960974649413708	0.0803147661080585	0.179158517819107	0.0944317673028038	0.299589145419194	0.102652997638066	0.11470297121341	0.114532090178666	0.1015909438398	0.146426163356913	0.0976396353582933	0.119537439596563	0.118672351989783	0.177093161322906	0.0633726080439665	0.0518002253962485	0.188719357070649	0.165066164404571	0.0933358918858959	0.192302400495593	0.165386402392116	0.097130080926689	0	0.140575905048517	0.148219489975668	0.0729584525952629
meta_216	unknown	209	14.478	176	0.00383517261314374	0.00453632193546151	0.00478234044485102	0.00486354115158527	0.00518767111331928	0.00594976064365086	0	0.00510654870512154	0.00596906387483088	0.004964843075524	0	0.00559573495826675	0	0.00363559893403872	0.00923049770971827	0	0	0.00566048769543854	0.00273135926762564	0.00739530178417613	0.00722773259983355	0	0.00409767650929891	0.00390077502349832	0.00302672541906298	0	0.00610607015471385	0.00527350136353589	0.00517282544252151	0.00585372593524774	0.00555279606514927	0.00518201918336041	0	0.00739191759581539	0.00431786916697994	0.00496542264929343
meta_217	Analyte 406	268.33333	14.505	217	0.00737573547142112	0.00742534576635929	0.00791913475588011	0.0071205415271182	0.00754027790831548	0.00798645983280551	0.00889565415096436	0.0068628026185368	0.00849929069043992	0.00872853603578968	0.00850892502230067	0.00820069690894409	0.00902515246519625	0.00735910668422424	0.0105028233614108	0.00504241525027833	0.00878384196502751	0.0103836834192977	0.00859351518841596	0.00916159411799728	0.00816822318378987	0.00877463259877849	0.00716220786442976	0.00835231576594786	0.00569142342359476	0.00728256973752743	0	0.010778710600037	0.00925852618218473	0.00926220859834036	0.00972854011249165	0.00589514748783336	0.00926517334885606	0.00843434970380625	0.00954024469840072	0.00600922789797964
meta_218	Analyte 408	282.5	14.541	182	0.00549839230275523	0.00671474030789585	0.00687139001838217	0.0068556183068554	0.00757967156241893	0.00654331548090721	0.00217726427709581	0.00124284721719039	0.00218665228200689	0.00130284904001467	0.00156039403900827	0.00167647955192208	0.0100858013330504	0.00168859839760694	0.00268557639762078	0.000829572592569399	0.00551598849712374	0.00298173509090875	0.00185958294192029	0.00264110506689694	0.0012205087148493	0.00253257214101968	0.00152218466394733	0	0.00123253265692204	0.000957127383573954	0.00985341554527041	0.0181234854861469	0.00805288515990996	0.0100499697349736	0.00952657720120222	0.00311417727818242	0	0.00824650075886445	0.00450749766756192	0.00247744088056469
meta_219	Analyte 409	272	14.591	221	0.00221019790969099	0.00411400279145796	0.0028187577743499	0.00516118570559269	0.00559155118808822	0.00574181252484413	0.00289730687264707	0.00465476993643646	0.00349491388552723	0.00251121792137306	0.00551087985117541	0	0.00365807275551279	0	0.00367152707335831	0.00317774839883419	0	0.00401926164779996	0.00284512910139983	0	0.00259083704266457	0.00565995394106836	0.0044207821976441	0	0.00517455367855322	0.00437024028253217	0.00408999959663694	0.0057828424033467	0.0042239655332263	0.00374808251290862	0.00475665142976155	0.00592803451273598	0.00431285447027621	0.00438051589341236	0.00450137425993269	0
meta_220	L-Allothreonine 1	334.66667	14.64	131	0.0435894141860133	0.0446820275791103	0.045436165889667	0.0470421696479658	0.0512608139552857	0.0580097078479241	0.0718277904704266	0.0290160652668245	0.0898898828249899	0.0485659211405379	0.0494129978154065	0.100122123142444	0.0239784771344938	0.124179081814949	0.0137320198244471	0.046992269655912	0.0914230834982072	0.106847693415644	0.104064712423551	0.0479405281413398	0.0886362300630201	0.0531453634917231	0.0364947577299411	0.0665041043673149	0.0477220391568281	0.0298025326313494	0.0093453728225595	0.0118167417221742	0.0200957619556098	0.0135342408091226	0.00661918850470798	0.0384286168675223	0	0.0334841704347277	0.00730380978444896	0.0372574356421595
meta_221	Glutaric Acid	542.12121	14.67	261	0.00713486154738363	0.0072503696539096	0.00725328677708531	0.00733305342911386	0.00691486551316341	0.00637268644331942	0.0064221134558197	0.00495181807563701	0.0082230566570158	0.00621058808008501	0.00506888778688963	0.00837002804512852	0.0103114530000894	0.0071407637196253	0.00691701315906425	0.00742045891354288	0.00978151286124792	0.0103623024869624	0.00762627491645617	0.0093327637584788	0.00878134637739484	0.00637657791492783	0.0066297801823579	0.00506424791883219	0.005326748417571	0.00633101578811702	0.00502758792985806	0.00242026909729417	0.00424698510704659	0.0032874786852611	0.00244365936575875	0.00678336154301402	0.00687523316029436	0.00471628035537738	0.00481351257584629	0.00555205776342804
meta_222	DL-Anabasine 1	248.65	14.704	213	0.00383690934245699	0.00400638722755993	0.00440073985018787	0.00440899504830576	0.00432589844685255	0.00471563093884671	0.00402447735406505	0.00257707757672546	0.0030731436636472	0.0034918745477376	0.00298732009881114	0.00309930670645001	0.00435288570173925	0.00331195506375573	0.00258979914436049	0.0024090696377199	0.00322360594046684	0.00351194858218819	0.00376534992669169	0.00421182773882293	0.00293500485343372	0.00332800744977885	0.00346167372615021	0.00362990226713604	0.00269219688156644	0.0023499380317196	0	0.00503591586759337	0.00396068619354405	0.00520350427540553	0.00512057230484934	0.00278063142831537	0	0.00430492006318049	0.00478502948327286	0.00341543360769663
meta_223	unknown	253.95833	14.727	231	0.00452916553280414	0.00381503212274289	0.00490523469905604	0.00475031827889235	0.00625671479233387	0.00490921378434022	0.00471732806222651	0.00751084662340415	0.00572434178063843	0.00619585993151677	0.0033392718139612	0.00523490468389525	0.00363789665267099	0.00718998755649083	0.00623629797805613	0.00527258034230668	0.00284797104463408	0.00364506577773514	0.00463296058831635	0.00316646156187386	0.00218755110766239	0.00480577178284177	0	0.00270381506740867	0.00833577881486707	0.00899808380675421	0.00179489128904733	0.000521849284079928	0.00162262061086016	0.00118421951037592	0.000741283720401342	0.000671889293236522	0.0019711225672264	0.00147056119199372	0.00209635358107538	0.00297840426392423
meta_224	unknown	324.47059	14.759	199	0.00297388283888182	0.00270315497761451	0.00284529304793261	0.00333115397350226	0.00319187289587596	0.00358156975602426	0.00305172229729505	0.00289008280821037	0.00277436342284054	0.00260882677999443	0.0025208883873996	0.00273920245662985	0.00289444304691089	0.00267494691019616	0.00364763448944027	0.00298617262496854	0.00290318920619918	0.0030275186173704	0.00282538923917317	0.00308421636808462	0.00263149980912474	0.00274638800609496	0.00264864793326573	0.00296321010005837	0.00262008022450043	0.00248250181778583	0.00311460424528062	0.00382046987032366	0.00304963578229993	0.00379745777787536	0.00360132090095276	0.00341422339402355	0.00342635781844025	0.00350423241438723	0.00324656345492731	0
meta_225	Analyte 418	437	14.783	245	0.0164043609305939	0.0142075817162194	0.0130219482672499	0.0130366950588616	0.0112578652067771	0.0111076953963308	0	0.0146094330494278	0.0213451653314314	0.0166443207990413	0.012063621747912	0.00576807535526058	0.0216201108994558	0.0119844924013934	0.0107582332043055	0.0186948465133877	0.0025409431182551	0.0110654987272251	0.016144081431206	0.0033461215275775	0.0289790452545047	0.0103021835862801	0.00643231212325658	0.0215912205695568	0.00502495415659435	0.00399882540517213	0.00389203284227071	0	0.00206615280614551	0.00575538292060609	0	0.0109947151916044	0.0168693340772476	0.000857884773885444	0.00415016949756936	0
meta_226	unknown	402	14.85	204	0.0113129444124532	0.0123890032640784	0.0113889838778779	0.00885150022572719	0.0108460499242526	0.00956294381510888	0	0.00509962421301979	0.00675193370375375	0.00932039570406346	0.0119857349952652	0.00810449482644174	0.00603390742465458	0	0.012237046970613	0.00558877299512196	0.00772870111359254	0	0.00824097477772317	0.00793793565896029	0	0.00753926181739555	0.00970613394374217	0	0.00662485974158603	0.0069135089979202	0.0089486618718515	0.0128289596384798	0.0144428832393836	0.0184024617602584	0.0186209426369916	0.00816369647921412	0	0.00820412047647288	0.0170128201088821	0.011594060381487
meta_227	unknown	512.03125	14.87	116	0.0922336414815729	0.0932603940393373	0.0961659182940738	0.102418457929687	0.116321382073219	0.13564724312288	0.0124508446077821	0.0219752988367316	0.0647233171630897	0.0156433792915257	0.0174080277792643	0.244371836861557	0.0605848443461078	0.0628146707034484	0.206338535557714	0.0734919285391014	0.0215951279373766	0.0387363283612903	0.0258806155874981	0.0269207089300595	0.0253630450562156	0.0384962894827067	0.0445599865586485	0.0419020525263898	0.198912198597557	0.190297999714698	0.102805998430117	0.0983966087551902	0.062106615567071	0.0851800192021536	0.100440486238336	0	0.086395095264921	0.0754145889185482	0.135878171413259	0
meta_228	Analyte 424	184.4	14.922	244	0.00286445622856877	0.00308629875245466	0.00347067453629927	0.003742238113618	0	0.00461276668839824	0.00321437701102852	0.00219809804779645	0.00468948652226339	0.00260966187998763	0.00312869695232575	0.00332235924083637	0.00321337125481386	0.00281123973875371	0.00410397229606907	0.00304196636051181	0.00298368930474238	0.00481636074160145	0.00329958634452814	0.00372784054676276	0.00271845910678996	0.00310051290471472	0.00197161207388535	0.00261745414559251	0.00263708019920996	0.002224027635179	0.00296740311406241	0.00523973591982525	0.0036041382317718	0.00429837260312898	0.003950570030019	0.0060812426512987	0	0.00323766926132905	0.00337089423714768	0.0041375672772082
meta_229	hydroquinone	234.59091	14.941	57	0.0372003871696682	0.0378086673717538	0.038903199172941	0.043577076498233	0.0568102590753519	0.0730382857614408	0.0522422370843647	0.0399014321450114	0.0819658961486894	0.0406265648064018	0.0702664798333652	0.0504739284819274	0.0485078287174136	0.0408343783810468	0.063160169272597	0.0377774629686274	0.040531013884246	0.0550929046554642	0.0397814025597925	0.0566110851868937	0.0368049800660065	0.0608377104067889	0.0342242016988733	0.0434433323463207	0.0722711159134691	0.0541863347758679	0.0358818830176816	0.0628916791979584	0.0645306801211966	0.0781946809620736	0.0477560834918508	0.076003576291364	0.0467051773130487	0.0506673892042488	0.0537730404466073	0
meta_230	unknown	530	15.001	138	0.000843398726722673	0.000738758017231437	0.000832844503627982	0.000635567185930774	0.000613843220681115	0.000683187796829656	0.00216555397468894	0.00104719545115365	0.00134826904097895	0.00189413477826022	0.00143661501882902	0	0.0014697829084991	0.00166264620423134	0.000902827835276685	0.00107503875431667	0.0014878659028571	0.00144223968237938	0.00142141039571805	0.000973756741259108	0	0	0.000872058636612747	0.0013377873863176	0.00063177312084128	0	0.000134552090816104	0.000617740618836146	0.000401332832002902	0.000391972168073385	0	0.00113058000089022	0.00114277147267107	0.000389450724630759	0.000555631260944232	0
meta_231	cuminic alcohol	216.23529	15.089	373	0.0281561317063923	0.0312259117451321	0.0342670421688969	0.033795025610654	0.0330261498393132	0.0301293157008164	0.0458269845576734	0.0311513695677527	0.0259083920306247	0.041404233006043	0.0272423521380398	0.0361092454267965	0.0418022454893491	0.0345544277696132	0.042389843421881	0.0373399979799804	0.0427837570327719	0.0303025289008039	0.0313776538092585	0.0340397465821189	0.0314739732924511	0.0296344422871919	0.0345609467075563	0.0431130399652089	0.0236028578832747	0.0243563915825816	0.0244865830052388	0.0174180756876079	0.0347017730309449	0.0254024942518205	0.0206465991806333	0.0207543120855912	0.0276998979399602	0.0308873207176366	0.028557973739743	0.0145413801674707
meta_232	3-Methylglutaric Acid	317.91667	15.134	270	0.00152032904874103	0.00148405798286348	0.0014888548686537	0.00152805713560694	0.00128175307650939	0.00181388669422049	0.0021622513106753	0.00152150333710892	0.00217638914681577	0.00155582513105082	0.00192345085846696	0.000895993241942743	0	0.00112188231587577	0.00179933751114376	0.000954567169514332	0.0022959200939917	0.00221007910276428	0.00169249001248377	0.00183426495893893	0.00220094457180206	0.0010929918267243	0	0.0016453688869993	0.000571775524495654	0.000691311722617338	0.00120843098213895	0.00183240496964061	0.00169083275320625	0.0017585927402719	0.00140862855799087	0.00133264247394151	0	0.00190966032919231	0.00145890745657062	0.00129383410683775
meta_233	Analyte 431	467.25	15.162	103	0.0120819674946933	0.0126241446007956	0.0130984446111536	0.0136864599236099	0.0156892946201888	0.0179901694781627	0.0110387608895375	0.0135858680231312	0.0153752143551445	0.0120854533205841	0.0145892921014184	0.015993113116098	0.0123206301819145	0.0127413619258191	0.0217368043019048	0.013850850173946	0.0112732891322646	0.0159428888841222	0.0133600049384532	0.0142876666252473	0.01015200918155	0.0203949886817384	0.0112894814495675	0.012391964222472	0.0206030391269185	0.0214940476714649	0.0113616752753748	0	0.0183789579648048	0.0198434581181671	0.0190615148386849	0.0288227308578471	0.0158789048514958	0.00926115962433196	0	0.0177082212023755
meta_234	unknown	240.65625	15.244	57	0.00850177155415375	0.00694836712564636	0.00922127514202736	0.00902330014458006	0.0112103996716173	0.0150030867583865	0.0117454263657151	0.0123698123930742	0.0158060151301454	0.0103524231904512	0.0176150276167951	0.0140852604192329	0.0122700126594858	0.00939484368484669	0.0169023330476328	0.00922076540099938	0.0135999451206964	0.0107112967804914	0.0104037054879713	0.0124091082717378	0.00754362009476511	0.0116018008280294	0	0.00851668594288997	0.0175961304051556	0.0132006872053708	0.011897872397735	0.0173254919244237	0	0.0148930911165104	0.0102126767444109	0.0117227587660547	0.0111229452436556	0.0146240109659652	0.010984230794595	0
meta_235	Analyte 434	235.47368	15.288	212	0.00226335030637639	0.0022546861396354	0.00260307036579037	0.00244736142367096	0.00262309615304426	0.00261060170835048	0.000616686741692952	0.000216927077614111	0.000512667526595344	0.000314031519696907	0.000512917175464415	0.00051628574009032	0.00180334897780967	0	0.00065746441641726	0	0.000989753467794886	0.000588428022246964	0.000533466654049636	0.000633056861604352	0.000231958659088449	0.000964152805829491	0.000425029069342218	0.000288984592533192	0.000505467064379551	0	0	0.000778231225505992	0.00167185348323227	0.00198104043358825	0.00187495977964433	0.000751008529546457	0.000291281417245441	0.00153166056156962	0.0016312662404817	0
meta_236	unknown	375.37143	15.367	218	0.0115364416681123	0.0130755310573321	0.0148557098409683	0.0265746420283872	0.0288292223812071	0.029090302916803	0.0142734493041024	0.00674521736292311	0.0142358783827993	0.00578402842641115	0.0122497916233202	0.00645102968328892	0.00677303670192031	0.00740571424525878	0.00774969683665374	0.00564608847041445	0.0101327578265618	0.0125504951787241	0.00875673525064349	0.0116079048847829	0.00647681577250257	0.0149369057664962	0.00596162359237276	0	0.00715141083681757	0.00662211376052429	0.00614634031119218	0.00691158090267725	0.00823072554515007	0.00627613923620727	0.005580320332655	0.0139723190047378	0.00367163207850358	0.00590233755105601	0.00817055852239138	0
meta_237	aspartic acid 2	890.17143	15.448	160	0.0712924458571681	0.0688633757099277	0.0704567866179208	0.0702091791558403	0.0782818537474175	0.0791331826952838	0.0719532672843544	0.0237227602866624	0.0745619856233013	0.0541941469989101	0.0649820049713359	0.0405419898960241	0.110432987997162	0.0419306824933104	0.0626060457809028	0.033851734128012	0.0848253455272823	0.127908625143111	0.0685630755065465	0.0766909999296581	0.0944482304991894	0.0324843019953451	0.0344390125621865	0.0512892107958472	0.0203774532437016	0.0116130606861071	0.0612569127394147	0.0761065280700087	0.0519108026317332	0.0782274451443707	0.0692574683115575	0.0578235163467591	0	0.0784681372868416	0.0696253803064451	0.0691114446690448
meta_238	Erythrose 2	514.68571	15.479	205	0.00627612960605742	0.00570730833271103	0.00548196235051303	0.0055362475791465	0.00483930420627778	0.00583704446842361	0.0081143892848445	0.00550677946240366	0.00613517075859234	0.00814821464612424	0.00681827037508951	0.0109659620169956	0.00502179994775258	0.00885434793845405	0.00698364307806334	0.00863788277424073	0.00422545201926438	0.00997906914750053	0.00867458180151297	0.00628030197981287	0.00588823146211721	0.00848133838711193	0.00799475925136834	0.00694748148039702	0.00813515420350294	0.0146112448387532	0.00360365166725665	0	0.00342664613947504	0.00164951825378141	0.00178839267973634	0.00413979834955618	4.7444029219773e-05	0.00281049118060113	0.00289402853315697	0.0043637048570487
meta_239	beta-Alanine 2	576.36364	15.561	248	0.00209286964626673	0.00235028203726344	0.00265299705554287	0.00574899843997437	0.0062956796890663	0.00659169458205787	0.00706710948358006	0.00347680475118021	0.00733499028611333	0.00315820588923509	0.00836484957025827	0.00488017442970595	0	0.00578345319516806	0.00961155964738224	0.00470858730721411	0.00776287785326102	0.00936013803546222	0.00694063386078054	0.00977118309766974	0.00348095366955851	0.00705520309692596	0.00358328965492894	0.00508859799050555	0.00723664384046628	0.00600875058643718	0.00309813451608767	0.00500409469648691	0.00534880798352117	0.00672479659270993	0.00419759673241684	0.00913912012004413	0.00857586461262141	0.00533210072901446	0.00650029798314361	0
meta_240	unknown	473.52778	15.597	174	0.0170530709230003	0.0196575906397484	0.0214606625218342	0.0320522202309341	0.0341718741839557	0.0367635559027569	0.0454004110363493	0.0353966343581084	0.0479186984898952	0.0272560651914783	0.0483549986458049	0.0414372144003131	0	0.0385787184395366	0.052742497733044	0.0329248882709899	0.0462590107134418	0.0484602194444321	0.0391708359197395	0.0493929899509293	0.0278533693041779	0.04482086358687	0.0258319796602407	0.0372058246210925	0.0465658520731335	0.0416994211892361	0.0308565307909425	0.0437622634536275	0.0431981446165364	0.045297221236827	0.0415177426470193	0.0487847815428246	0.0454336370155087	0.0421048117136332	0.0436953605395447	0
meta_241	L-Threose 1	495.96875	15.636	201	0.00413657564317422	0.00458066657181912	0.00425218843018514	0.00416170702175306	0.00467333024398768	0.0113037154210826	0.00761544630706785	0.00518279906221838	0.00525439272943158	0.00607596634909022	0.00337786424868706	0.00425599166145976	0.00466591830131452	0.0053826235780246	0.00453279032195803	0.00312486364163989	0.00370961269802554	0.00464257493376782	0.00369992401961733	0.00428161257315391	0.0051903704701655	0.00763066454616975	0	0.00354706767981154	0.00445767695723712	0.00337131512865228	0.00463475304024222	0.00391955988652416	0.00371955469114074	0.00348797102056881	0.00350071678446345	0.00529649667855301	0.00268397424024883	0.00513539100454447	0.00343268313928895	0.0044836060934255
meta_242	unknown	394.69697	15.708	233	0.00335334542530156	0.00342991294224004	0.00340380201516019	0.00348954453051259	0.00318333114523788	0.0029606881711821	0.00524990794638015	0.00364144767060534	0.00440669296730162	0.00478719535958609	0.00315686759759956	0.00233573242847279	0.00472088851468941	0.00443883405681943	0.00233213556698591	0.00438773325118962	0.00492961097760293	0.0037637544108415	0.00455166200872264	0.00454213299561939	0.00349482040634234	0.00402444475246323	0.00318676172055311	0.00490706073377038	0.00234875114964117	0.00230815002490021	0.00239332018881613	0.00183833282871177	0.00423423166592553	0.00266544184895631	0.00203912980053123	0.00181328741506889	0.00213815224408437	0.00173660298005222	0.00247252245814621	0.00169722006379983
meta_243	MALONAMIDE 4	303.57143	15.808	243	0.00242246257134239	0.00379224964756138	0.00482871870911322	0.0165022385387526	0.0172422382769556	0.0235292757665117	0.00884825508572985	0.00827591092796037	0.016823129477009	0.00434919283365007	0.0133925626854822	0.00992276243681333	0.0107306689469574	0.00718865693570235	0.0137379554254177	0.00828003933814549	0.0104604482463123	0.0112869717594042	0.00728241053938318	0.0114805158996279	0.00603850993718208	0.0142564888516525	0.00327236931572325	0.00697231560854488	0.0109769857362215	0.00659292605445252	0.0104678622767932	0.0222984443159369	0.01274776209628	0.0152532649465445	0.0154894474681222	0.0158874768298606	0.0152031851519552	0.0141273665390161	0.0134004465583928	0.00401063681991688
meta_244	Analyte 467	220.66667	15.986	280	0.000981742163457621	0.000993965439884281	0.000983959591409256	0.0010364450650269	0.000871292292527879	0.00088399677677434	0.00101545602487282	0.00107939793886899	0.000801185330715977	0.00109281491351799	0.000981893739561012	0.00137474899178913	0.00129099546609189	0.0010395175935613	0.00102579943611817	0.00103730101610614	0.00100307171657889	0.00106283004444861	0.00117059297133242	0.000982276512038699	0.00102974722591505	0.0008191176333205	0.00112006374303585	0.00112162316660437	0.000955003087830543	0.00104270244738663	0.00093902504004588	0.000862024215364046	0.000934841514713432	0.000828590843663191	0.000997774688561254	0.000811715372914529	0.00091501977195601	0.000877247050625298	0.000961088439384612	0.000755311188588111
meta_245	unknown	276.02857	16.026	156	0.0440578010493769	0.0494806071892145	0.0543232501885125	0.0545780223430574	0.0554285015935534	0.0578919936964878	0.0737789393924129	0.0584983986220848	0.0585243402003405	0.0508494832654874	0.0641428769970089	0.0610655435405289	0.0644602235899059	0.0644230681269581	0.0673522460696114	0.0506764750952198	0.0643050766622495	0.0716388316278035	0.0635527370598848	0.0643789028324252	0.0532621185423436	0.0620061316117828	0.0552696319198223	0.064186523207673	0.0585259690338793	0.0540219867650537	0.0629111472343323	0.0603100463363745	0.0686955558274954	0.0615959027544703	0.0651909617006655	0.0563294345638045	0.0673018243387998	0.0617412945815088	0.0650755136576185	0.0424836559261365
meta_246	unknown	217	16.073	111	0.00168489154991949	0.00156804493122944	0.001511580985741	0.00144908678298287	0.0016014311555113	0.00211718574225439	0.00222793880840156	0.00151212079115878	0.00212267215008431	0.00179232482093309	0.00217772692369259	0.00186217609058775	0.0021131463670422	0.00159897192475371	0.00196296538085484	0.00143022344675961	0.00181179404145783	0.00153351425067064	0.00140787685388577	0.00171808120214347	0	0.00188803775540565	0.00119285615484595	0.00166930514116212	0.00191944136601291	0.00131389703110479	0	0.00258471084062984	0.0016320455553217	0	0.00230870089315728	0.00173705272335332	0.00196694331488079	0.00172609795488962	0.0019588035141141	0.00207105789724308
meta_247	unknown	270.59375	16.123	232	0.00219276030221455	0.00226640306727976	0.00236894956985945	0.00247003795506638	0.00237266018505441	0.00244301100256955	0.00203681866858826	0.00101514094050572	0.00189660740607282	0.00148688741067247	0.00114797688154215	0.00029999208776598	0.00564096078070409	0.00113469311778558	0.00357588513722157	0.0021387950517465	0.00403286312078129	0.00693600094645174	0.00339163081263533	0.00434921343389735	0	0.0012479939045847	0.00116246280431157	0.00143126698481814	0.000612168987096363	0.000547154412412004	0.00294075305720324	0.00251751123988134	0.00270519509631864	0.00370869939083244	0.0025256334234969	0.00249427777926735	0.00429645986563925	0.00166198571521199	0.00216383605323767	0.00149972914500413
meta_248	L-homoserine 1	519.63636	16.148	218	0.00474913776598456	0.00545644833031734	0.00566476783254659	0.00607312141860251	0.00604299544527848	0.00587224308643918	0.00862317424505733	0.0042387078934602	0.00769532209636843	0.00625281280876762	0.00695156628769154	0.00373795615703285	0.00563146597723471	0.00667363685014723	0.0050527930904404	0.00555115568235921	0.00802944579525446	0.00740259138693538	0.00727863500077421	0.00824380451373156	0.00620539922022719	0.00666604568105483	0.00684007515630649	0.0101871631438723	0.00463006165720163	0.0039751336889094	0.00464537114355241	0.00382466797848857	0.00499137686923247	0.00605649026263966	0.00416716070607743	0.00836352791176798	0	0.00710029816345061	0.00475058150474132	0.00614285289142365
meta_249	unknown	316.52381	16.218	262	0	0.00187548305959919	0.00183439740374225	0.00228194593944321	0.00160395035306197	0.00147558791658943	0.00182709771699578	0.00191496470868662	0.00138910867739398	0.00158239835048631	0.00147075971754096	0.00152495369163257	0	0.00152920361254281	0.00176621803125202	0.00136395269725946	0.0017840843486186	0.0016393814581473	0.00136642135885211	0.00178057286075137	0.00123384757060695	0.00160850864439568	0.00168085522835175	0.00171141720819074	0.00160972872938012	0.00166943486788074	0	0.00323126701865631	0.00187995994388033	0.00300913960934436	0	0.00209524775926351	0	0.00164588403687885	0.0019035576955647	0.00171062511351847
meta_250	unknown	450.8125	16.25	116	0.231889826728315	0.160019072189316	0.11555196104763	0.023812111047558	0.024153210915675	0.0258794532113859	0.00924840292739197	0.0364195277493604	0.0177752522565891	0.0929960646491933	0.0177299780109651	0.0259306997488254	0.0250405280528852	0.0220551268912912	0.0281884229710234	0.04447620669974	0.0139285589065081	0.0172212301659853	0.0238986321981972	0.0118659230033097	0.0444120186950886	0.0203091470742257	0	0.0101910051305755	0.0417224745850953	0.0387559784411221	0.0510794688923725	0.141613104570056	0.0222816788049664	0.0696226683729876	0.0796450604965128	0.0118706938927683	0	0.0327374491899545	0.0227583771087033	0.0221751527627811
meta_251	3-Aminoisobutyric acid 1	516.6	16.334	174	0.0230488514326827	0.0241774626295525	0.0253056639172994	0.030214186607138	0.0361844437584914	0.0394201196534438	0.0459514637828377	0.041079699718188	0.0462334728318767	0.0354982699295867	0.0458818197473317	0.0469561126112193	0.0548337521648114	0.0427264826126201	0.0542219211372424	0.0389036676805655	0.0457808029147008	0.0456815848667253	0.0428015171290185	0.0459129002319755	0.03602805447984	0.04708046456784	0.0347280690752901	0.0420517292198237	0.0457740745465038	0.0423833750346379	0.045332455780219	0.0781404381583685	0.0435087284801338	0.0533360119759971	0	0.0448455906455933	0.0578365383367372	0.0476709436986084	0.0489085794121293	0.0506272677783263
meta_252	Analyte 482	213.07143	16.364	237	0.0041245176077437	0.00432205882801282	0.00436506846676213	0.00281575947930033	0.00253706064085899	0.0018531073745317	0.00162171652468067	0.00345416252100479	0	0.00478946712995779	0	0.00194458282289539	0.00293947033007692	0.00393749495168178	0.00207145300901056	0.00464532719390846	0.00350022724822758	0.00376368613045702	0.00504213488921536	0.00286110772013494	0.00492715427658983	0.00143380376760128	0.00434915926846698	0.0040652145931518	0	0.00263633095151973	0.00510970988385099	0.00337447247162734	0.00299247187264939	0.00342322337320464	0.00422376557768486	0	0.00348180312050288	0.00248102543404347	0.00359021100146942	0.00186163353258093
meta_253	3-hydroxy-L-proline 2	274.09677	16.502	255	0.000532720989849652	0.00145947717555502	0.00207520886879461	0.00672079353978425	0.00916401910643366	0.0128958541221368	0.00647719325969474	0.0058278125802104	0.0136676315052191	0.00372875806166939	0.00926938266009648	0.00767351451635718	0.00811662466250573	0.00521296712267297	0.0127411418994085	0.0049634489998385	0.00674780586228561	0.00854723050398742	0.00489183519864001	0.0106885224918674	0.00389268039183122	0.0112407370873582	0.00237372492939936	0.00482986726612943	0.00897627483376246	0.00559269610064642	0.00562728110190255	0.0138619440697861	0.00846782107754945	0.0107373661990722	0.0073197548812843	0.010335591717795	0.00851249406611295	0.0100083693800618	0.00846607035379958	0
meta_254	unknown	226.84	16.563	85	0.0174414181640561	0.00636588658582492	0.0182193813129696	0.0199152962300565	0.0235958160828481	0.0288696185568962	0.0242771498124707	0.0204995418014436	0.0302159865450263	0.0194419470797252	0.026526567446882	0.0225484360199849	0.0221971355285014	0.0205114302186982	0.0281976618865697	0.0190667891106743	0	0.0242384664259887	0.0183074934416542	0.0239244017622259	0.0175390063690894	0.0277185891840187	0.0170520906261788	0.0185406323520837	0.0278000523831201	0.0217837557215098	0	0.0285713981970182	0.0235242106564089	0.0250813377705884	0.021234768467593	0.0241201381272828	0.0205837785498063	0.0228394544009761	0.023671990339917	0
meta_255	Analyte 495	471.35484	16.641	173	0.00400340580293436	0.00398614165939292	0.004131183282972	0.00448165878539721	0.00455050128724646	0.00504240070202227	0.0104279165438086	0.00405122720894506	0.0055773791051011	0.00689314730294622	0.00541400511558468	0.00398966466640389	0.00311521826305925	0.00497662220429932	0.00145878437641054	0.00173795894881033	0.00294939148216586	0.00707148349681043	0.00790653180913177	0.00455360539409507	0.00242724777448279	0.0133775100849892	0.00502001776660419	0.00480297843672269	0.00628612413189919	0.00812956641465275	0	0.00665812894748012	0.00723477907250086	0.00449764840624171	0.00458067044341679	0.00214411137722364	0.00282264523264491	0.00364112330522363	0.00648589385052755	0.00269530972858891
meta_256	Citramalic acid	578.85294	16.678	247	0.00749247484346925	0.00757893630942951	0.00798185557779854	0.00825293896839136	0.00769232629412047	0.0072404649841574	0.00871306751447484	0.00652589717791735	0.00920421335919359	0.00807397877184455	0.00879668846705555	0.00563240018001953	0.00754546160684559	0.00882443241030427	0.00691655318423835	0.00941047458042445	0.00732855694653297	0.010755689221508	0.0117631508194172	0.00885915754654758	0.00952590132822071	0.00784897275516641	0.00699460670537349	0.0123562692887408	0.0080525053033138	0.0095248539550666	0.00264194925425142	0.00242138922641321	0.00371273036922403	0.00362777730117067	0.00388852347798228	0.0131495797054692	0.00513327015863154	0.00403024295370848	0.00314034783829047	0.00791276177635636
meta_257	unknown	305.12121	16.698	155	0.088129162342422	0.110517406875682	0.106232377546747	0.108775037944183	0.131724430005983	0.116342330584591	0.0904368113628636	0.0661378150596522	0.0940280545122979	0.120834110751095	0.197077041228499	0.0498286055754876	0.086732916690176	0.0742757894795618	0.133182008034668	0.0553571307363997	0.0832434887992866	0.0962491306072657	0.0816509902329371	0.132031037500279	0.029968829763079	0.086677194893506	0.151172091055844	0.0844636066117037	0.0782953453944057	0.0745556358109937	0.132977733653032	0.147416323819243	0.182396794749362	0	0	0.115861901257958	0.0781220047363567	0.072688081271536	0.178048695739681	0.0990313710034151
meta_258	Carbobenzyloxy-L-leucine degr2	244.90909	16.748	245	0.00144629035339325	0.00149260740698806	0.00192161788893108	0.00170635008499065	0.00189200090761653	0.000500082636400836	0.000224594255586112	0	0	0.00120482329884851	0.00165689864571836	0.00250294627125711	0.00242762545166259	0.00165358382344329	0.00227984305943274	0.00227116529637625	0.00138929831801468	0.00168893976884966	0	0	0.00166851891472424	0.00173559503744916	0.00231873578267479	0.00154737283849109	0.00209192685482658	0.00274757810791612	0.00185439384376551	0.00179483108692525	0.00224757939311218	0.00099276644438433	0.00196738438273302	0.00170092838193685	0.00179895289035716	0.00175339624701783	0.00287853303980512	0.00294911177901744
meta_259	L-Malic acid	507.875	16.768	217	0.00859430194245649	0.00836996191983031	0.0085071953653422	0.00876425856468281	0.00847662360584746	0.00823945111208539	0.00870149230841692	0.00886185594785476	0.0084526369771123	0.00874468036003984	0.00894749927441432	0.00803108249160864	0.00942776408732731	0.00867651632779729	0.0094812511960444	0.00806619815015877	0.00862463274966	0.00857727489227047	0.00773203055109067	0.00833771992557182	0.00847968815822773	0.00768096193144676	0.00844832054411811	0.00866617646075677	0.00881533420303678	0.00815556591580494	0.00789719761377638	0.00897522940084824	0.00887758693262379	0.00898308385275074	0.00919020658254213	0.00796447265641186	0.00800762671058466	0.00767851906921206	0.00896020679062575	0.00704409084074351
meta_260	(S)-Mandelic acid	504.52778	16.837	179	0.0315073266322014	0.0305727975147327	0.0299136746725516	0.0293073921368575	0.0279992163373374	0.0289552743271067	0.0418595402962084	0.0210386181717126	0.0355125459308304	0.0295680609988759	0.0258089878163364	0.0183022955710165	0.0413480775476327	0.0266620731736369	0.0256799331333342	0.0236926746326171	0.0367888028798568	0.0272912416518466	0.0263033785831027	0.0317429589919384	0.0351252944956093	0.0359530024313613	0.0292193952718954	0.0331628783182727	0.019412669038772	0.0162451853569959	0.0249355148672288	0.023738455156723	0.0308156246983817	0.0209829854878039	0.0186588364843602	0.0216446524480197	0.0364053988217372	0.0254840055427108	0.0205051541400813	0.0225088284248071
meta_261	unknown	375.30435	16.93	262	0.00403084357937512	0.00398364370442709	0.00384449922867195	0.00394068604849502	0.00363119941164525	0.0036887887074769	0.00848541825497108	0.00362540998211564	0.00410600902074052	0.0065242945114912	0.00425674332206201	0.00355471262693377	0.00288985116595392	0.00445942706385968	0.00125940900542255	0.00200189008522274	0.00296679431912097	0.00569262839343625	0.00646944583130941	0.00354516440098223	0.00252136759624012	0.00945417361719267	0.00452428471014373	0.00449848660420251	0.00488308011908475	0.0068633586122639	0	0.00475014445354836	0.00564065442669074	0.00309339056596322	0.00353761205748438	0.00161180483210762	0.00160079776051936	0.00291291520349863	0.00534214475093826	0.00199212527119452
meta_262	unknown	299.48	16.96	204	0.00563211031501981	0.00564900193323973	0.00560281860881527	0.00509276645781516	0.00542283009245226	0.00526141680208751	0.00431084260367094	0.00264757873784117	0.00542844860104268	0.00582870309583542	0.00699743998688551	0.0043847685233617	0.00519122494479911	0.00423175992563831	0.00580379071884173	0	0.00725778006683515	0.006641311979012	0.00813233172795485	0.00572656178645683	0.00570109763833841	0.00649883880612344	0.00563101635116359	0.00671642744657756	0	0.00279373361612308	0.00751299560039937	0.00691373290831806	0.00644945913699816	0.00594763981522743	0.00557869002758884	0.00213105254005314	0.00698420134529246	0.00554562775461582	0.00586651614803663	0.00353360760160922
meta_263	unknown	274.16667	17.019	159	0.00344004525025382	0.00357803134185066	0.00370267776986892	0.00371829582597922	0.00411677738482587	0.00449626743543052	0.00360191890417306	0.00414094530498065	0.00448574669922401	0.00383122047276648	0.00425365478842585	0.00408027093971555	0.00349100184197107	0.00401533248442296	0.00460787827201393	0.00397778234942667	0.00360254230551875	0.00451828527091337	0.00383734875855384	0.00321173723295653	0.00344249268272331	0.00388161309823592	0.00298842406496106	0.00319452477967179	0.0035911726106075	0.00360377530706379	0.00407859141606098	0.00430075136645604	0.00380424167107635	0.00373348683862094	0.00404692095947182	0.0031859687173525	0.0040343207888603	0.00376192629878526	0.00327206512068624	0.00377925780761316
meta_264	Threitol	495.22222	17.2	233	1.9741773405415	1.93205428982387	1.95997025505477	2.04074917046322	2.23187295177975	2.47046048486423	2.34869329520592	2.04242202569268	3.7315293672129	1.91291213706062	1.82778430276757	2.11952773723088	2.31773607732618	1.95032918448514	2.14844613886585	2.35380452297338	2.42832730278022	3.40279474426436	2.88159245032431	3.03751162110423	2.51605238039037	1.68893003390951	1.24718687184989	1.54834179769266	1.43785598311747	1.37307048978511	1.06280331618098	2.02861357479211	1.4674259156862	1.618994686306	1.5160437711821	2.80849673579149	2.76258372280797	1.36618302604638	1.23691614713103	2.28834399014183
meta_265	unknown	616.5	17.485	217	0.12849660061631	0.0885251214872074	0	0.131544978562395	0.137186874964889	0.133804407741679	0.1173421098645	0.0701827328116159	0	0.0862566318109462	0.0560400625816882	0.0649971640463766	0	0	0.0866106914051562	0.110231277228858	0.160455236890216	0.178770072078894	0.139956336930104	0.195218930061858	0	0.100484894816076	0.0586207752394057	0.259298982982115	0.111721311259504	0.0737988834192405	0.110941118558987	0.133311495024482	0.236945083589302	0.201615470327566	0.130481880793493	0.239222271965649	0.237485552641503	0.11032678624577	0.0872240091216296	0.133865579650924
meta_266	Analyte 535	0	17.667	217	0.0866139197143824	0.0885251214872074	0.0899804961841533	0.0911269426896589	0.0908071467950345	0.0894884158953344	0.0889592652743868	0.0704268491538642	0.073013199382336	0.0766381525235579	0.0603566194735962	0.0649971640463766	0.111545457900819	0.0876002693735199	0.0931464367429101	0.0752574672614036	0.0976161693592732	0.0941290552423531	0.0740848108605611	0.097992450550154	0.0982876548249073	0.0655559386098693	0.047868551911776	0.0761189384303013	0.0815053248690696	0.0642767033324135	0.0615219788309388	0.0570478094447422	0.0786784638930308	0.0756993579989235	0.0603487357479001	0	0.116306911469976	0.0585089508723703	0.0530709317065899	0.0740631393566886
meta_267	unknown	309.66667	17.817	246	0.00438852082303324	0.00390953970288382	0.00376288593354614	0.00424958319543899	0.00418638190052584	0.00385023601925045	0.0047599983581972	0.00255069323082818	0.00605943199209498	0.00402951875492064	0.00202496025134578	0	0.00668536647237505	0.00207136778815209	0.0035782056901856	0.00598141391174166	0.00862349596408454	0.00636169055611842	0.00554511773909685	0.00710995955258178	0.00725203484673107	0.00246218327254943	0.00251672002721412	0.00567433425098142	0.00225746110661144	0.000848252375245368	0.00497876368189176	0	0.00693539237779233	0.0067654618078903	0.00565584114115517	0.00477418241766919	0.00493526745510609	0.00425298697163439	0.00362994405186948	0.00245974127034714
meta_268	methionine 1	465.8	17.896	176	0.0151142297096854	0.0165005123674028	0.0162979386947734	0.0138165510413953	0.0145208137300834	0.0136462754684816	0.0156799884140736	0.00915816333228776	0.0256743370869637	0.0123093458666857	0.011170930306476	0.00463759228656749	0.0105148495965649	0.0202170317390935	0.0084176128530206	0.00970215439874905	0	0.0247828139568563	0	0.0267068250409277	0.01879003130964	0.0250555994880718	0.0150961510860113	0.0168886288448745	0.00607493291467374	0.00609511412288235	0.0158032102006214	0.0200517232722831	0.0137266564846739	0.0183552570802141	0.0127023355024687	0.00705876867155543	0	0.0176798848051695	0.0102493710708587	0.0109921828151097
meta_269	oxoproline	920.13889	17.926	156	2.98488643901121	2.97625604924111	3.00910807915504	3.15538110293941	3.33704239320981	3.67725668219236	4.46676973760388	2.60601230998793	3.89621152412574	3.69118615522154	3.41982498001573	2.22592292360759	5.14779352225802	2.62944163615338	5.63311364122281	2.32873178834887	3.99112697481105	4.0346879191422	2.38604712762741	3.00447347823403	3.78717699777238	2.42123344450506	3.06731171760375	3.7026105961147	1.65716577407815	1.38161834642919	2.77892100314721	2.42996466340209	2.63819777227605	2.88747281779556	1.89128881922792	2.66649399583893	0	2.73916228575641	2.42548115224176	3.71399848364257
meta_270	unknown	386.64	17.952	111	0.00881165771243231	0.00835505987077844	0.00848894054643367	0.00830569911711927	0.009311904798246	0.0104420338090538	0.00848567881920034	0.0066344552238174	0.0100254357273314	0.00718685365881257	0.00919450397828571	0.00718002235338669	0	0.00641726965050717	0.00982680809176651	0.0069792552621307	0	0.00906341696225143	0.00599896018990173	0.00778788155280527	0.0069561188506231	0.00792984566135732	0.00620833236945723	0	0.00743455494519696	0.0057271068919115	0.00680437879401997	0.00795950581983314	0.00699250512696198	0.00716942112788854	0.00594297374801017	0.00691759727301919	0	0.00749329282504786	0.0067829258641152	0
meta_271	iminodiacetic acid	685.05714	17.981	232	1.96462925432828	1.96440198423388	1.98047860796474	2.00110968750189	1.99300036066761	2.02414230950966	2.13846299762122	1.1261314876924	2.13571899567419	1.98371601342282	2.19577039715179	1.44959101762504	2.65686969593788	1.51387854703307	1.87842649257721	1.35673342626007	2.52167612717625	3.25059572902975	2.57069813650688	2.39231739165858	2.57374006839442	1.19830459099054	1.46729230199238	1.93061016587989	0.934475144444025	0.647020264002591	2.1452604546937	2.45140189814202	1.7577473959923	2.7345577866854	2.40578051199896	1.69930946217369	0	2.19438455784475	2.27779077915167	1.97578374110341
meta_272	unknown	233.76667	18.047	305	0.0172644566203701	0.0204940438360437	0.0211820583221159	0.0174312125666544	0.0226262125908753	0.0188617855232661	0.0120379137331891	0.0108877419014246	0.0144826605081839	0.0184901779245121	0.0202831740694549	0.0152338913523603	0	0.0105187192791871	0.0207117531811117	0.00984245786524718	0.0188680446743665	0.0228187745571422	0.0191432703514285	0.0178303651029025	0.0191210642876343	0.0158409795086034	0.0165700218194664	0.0204519953493343	0.0107963101634093	0.0123677854007647	0.0195750227158363	0.029966834687528	0.0300735391745686	0.0349722171202563	0.0359913483278618	0.00992839368109812	0.0193740124795764	0.0161524474213706	0.0296334721467638	0.010829843887302
meta_273	4-aminobutyric acid 1	886.36364	18.208	174	2.24232072737075	2.43522042726915	2.62737892923151	3.48294395654735	3.91983321951093	4.36944064802143	4.14453928596368	1.92124952600824	4.60342239774208	2.5650481842488	4.94586759281017	2.79307340960512	4.71867718885899	2.7843852994226	3.77848525613831	1.60611185109334	4.2034576139045	4.23717288977352	4.30154778347212	7.35163481826075	1.47317563084873	5.68690672429043	2.61496536699996	2.55871998543092	2.46092846171764	2.15097688754286	5.64292953723034	10.5626818192737	6.68309690796095	8.86337034001002	7.36426890673582	2.50523300793179	4.08198588242276	4.20908298928205	6.5560112373899	3.65575408500621
meta_274	Analyte 562	209.4	18.269	199	0.00223510884747899	0.00272352153111997	0.00323147467793599	0.00314375371858254	0.00440573527374503	0.0039216045371503	0.00247708595686357	0.00267573750440171	0.00340912307207498	0.00193362397535253	0.0027031403433856	0.00353159521576332	0.0050448397128177	0.003273270693295	0.00594007587033376	0.00177726925569285	0.00254080983994625	0.00232809206579731	0.00208910486862233	0.0036467856811079	0.0018138856692065	0	0.00149144523453974	0.00239615148022693	0.0023808127340449	0.00230201808138939	0.00561229564768583	0	6.61883436531105e-06	0	0.00585366181811341	0.00535257002358507	0	0.00575482840988156	0.00623587773873039	0.00590757454936988
meta_275	unknown	287.95833	18.299	120	0.00551944021946191	0.00583639101753921	0.00634097446613415	0.00617202438228444	0.00701238544032906	0.00825503359988951	0.00746058102448197	0.00866691328931615	0.0112738821053397	0.00843488142706912	0.0106915948377003	0.00853144753643884	0.00910377601801159	0.00906272990314039	0.012431863563283	0.0104151356082816	0.00969969914381753	0.00912963262943717	0.00871678997105342	0.0122117661919233	0.0100223825347347	0.0137749395313127	0.00970558403027838	0.0114460907912233	0.0122232530135285	0.0106609727782525	0.00661475281771246	0	0.00903986290428685	0.00803840173658114	0.0102878746905344	0.0114717322566466	0.00936846296087262	0.0118517472285068	0.0091338185054374	0
meta_276	Analyte 565	350.66667	18.332	231	0.0124488053330596	0.0127370869605794	0.0124874727206853	0.0122298490071205	0.0119079309303222	0.0117383568197564	0.012900570129423	0.0127743399627233	0.0130527349656406	0.0138106398712041	0.0112122485732927	0.0107191169098463	0.0119871539270348	0.0129432590819565	0.0112400039095405	0.0107831682884325	0.0136214351591228	0.00817773782757025	0.0125654142479192	0.013456562923169	0.0105494899421637	0.0102432420467738	0.0154086632413901	0.00985208097317015	0.0134356208747804	0.012802948262024	0.00993744765784568	0.00988124957254345	0.01099392552795	0.00993682233595559	0.0083906124175509	0.00896754286782247	0.0164749656364117	0.00948519586453767	0.00985223262195968	0.009426581318016
meta_277	unknown	307.5625	18.389	71	0.0753019215720804	0.0779104556128226	0.079052663361955	0.0855680857140308	0.106029231892787	0.131514450206919	0.109790252743828	0.0938312655581324	0.138314238365061	0.0859753998152132	0.125103190291721	0.105995773700524	0.0992871116631999	0.089028442347682	0.129952346297855	0.0862925749703933	0.105857995446324	0.11241091417472	0.0851687702661971	0.103910177670719	0.077604199220752	0.133899364446127	0.0811872441046435	0.0870338618660225	0.120530858343107	0.0903496469471127	0	0.130415207710369	0.108685516957263	0.106685334113634	0.093459242063478	0.110243230720699	0.089748437184567	0.107621453029547	0.102071799183918	0
meta_278	pyrogallol	282.21739	18.407	178	0.00356538095314556	0.00339321391860204	0	0.00438993861963266	0.00587092673553643	0.00744719226968833	0.00231874211700148	0.00158264751353056	0.00411118117148143	0.0018115925055339	0.00312856697395629	0.00340167894503075	0.00684134483099231	0.00226535506079338	0.00421724190471318	0.00242955212962708	0.00404240863521487	0.00461259678764883	0.00454911281047387	0.00534644237728597	0.00405871566045755	0.00391682499751742	0.0022483695890669	0.00251743893843369	0.00191117425327413	0.00172759538852899	0.00535045601468542	0.0108748149629856	0.00641337736221233	0.00895060561506666	0.00763645888303652	0.00442607393899119	0	0.00614705111171401	0.00521046709896028	0.00325979510245697
meta_279	unknown	186.2	18.428	263	0.0464041805620579	0.044070027511364	0.0416263229756772	0.0372151000167096	0.0333340711487168	0.0307310505842251	0.0356914460932563	0.0371408177073637	0.0314273307079191	0.0391356375847891	0.0307033542654997	0.0359579311681986	0.0418215035941655	0.0365437288096204	0.033499774644646	0.036203095734759	0.037608150883241	0.0363518652329955	0.032447830430739	0.0290795912645568	0.033452654923392	0.0287669065354174	0.0356251245783126	0.0367486366659409	0.0257128436983108	0.032342500909118	0.0445210917666717	0.0304601123969057	0.0298069292241573	0.022625103259169	0.0319767096077626	0.0250043462991065	0.034134542382538	0.0282049391374882	0.0284997373488981	0.0247316313839552
meta_280	unknown	286.36111	18.452	156	0.0633275839288276	0.0663049979270422	0.0593702662824846	0.0713520805799481	0.0772745257791372	0.0842279450436212	0	0.0699492050023343	0.0921350330916225	0.0830961595694776	0.120391709597831	0.0647733851928658	0.0866888981648813	0.0757954109525198	0.0938931267115904	0.0516423262855878	0.110918477012214	0.0701093815886749	0.077266328691481	0.11609246419834	0.0468170400996403	0.0751942067581132	0.0652486695851918	0.072031504629467	0.0624726002830973	0.0510065165964437	0.0643311680434661	0.0675388844643336	0.0854807302515972	0.07595678715392	0.074897644130213	0.0569794845555604	0.0767484127132154	0	0.0789277469786994	0.0800151210239019
meta_281	Threonic acid	836.45455	18.548	220	0.0236245590442315	0.024516615639827	0.0252304737543406	0.0253716705637474	0.0245922077622164	0.0229644762283706	0.0199382919384455	0.0243433063790758	0.0180596643875303	0.0217394452842602	0.0180629083201619	0.0279640029879141	0.0259470014686456	0.0190697245554086	0.0346580531635156	0.0225458255582024	0.0158779501708989	0.0161610803814052	0.0159406484357384	0.0186616848148619	0.0128331062951928	0.0213085450394649	0.0184509311666352	0.0237293030949234	0.0287841577721103	0.0287419371255922	0.0234590514733703	0.0207391159636589	0.0283237562287225	0.0347963284027776	0.0267084552538635	0.0469109787069563	0.0353750800919439	0.0252397495131902	0.0279449114999829	0.0263773385855968
meta_282	unknown	295.72222	18.579	244	0	0	0.00588915317411196	0.00633085012024445	0.00607309630691194	0.00517725255026375	0.00589629474191808	0.00658755127531453	0	0.00552197090759759	0.00622419742909198	0.00554444516298466	0.00500230927083086	0.00539766048877035	0.00514173560115561	0.00486333557157843	0.00657363376122494	0.00525055163009247	0.00524645276387148	0.00626537342323928	0.00533989125392988	0.00657524553117162	0.00605325603945211	0.00569188637569739	0.0077625207106714	0.00650845616044294	0.00564069755037324	0.00631614062898221	0.00521095522209563	0.00650154872613827	0.00618393603542554	0.00545945730012468	0.00574387518513215	0.00542661662938571	0.00532785036409451	0.00542495744100637
meta_283	N-Methylanthranilic acid	271.25	18.698	71	0.0123643789352638	0.0128756197840428	0.0123361157059649	0.0140254223493707	0.0173952002796882	0.0204904429750695	0.017094296110054	0.0148041667838224	0.0207294138216308	0.0129929190666238	0.0224214420359586	0.0173862324732184	0.0182719045484751	0.0148852067557615	0.0196163918257415	0.0149708850366439	0.0192554228700787	0.0198747995379631	0.0144273346983832	0.0165163315202874	0.0141835109065188	0.0221054044105315	0.0134647191469126	0.0162707290626746	0.0198770753136206	0.0140368666977247	0	0.0211723547522563	0.0184064042943685	0.0180468919332826	0.0172315748688964	0.0204786876453633	0.0143552791472204	0.0191691680610562	0.0182562905174151	0
meta_284	Analyte 583	434.89474	18.754	114	0.00365649658886227	0.00504843725103335	0.00540824907854639	0.010486895005691	0.0143687791218289	0.0228634607427548	0	0.00889672002309346	0.0236215118129978	0.00490586098773962	0.0235140030729437	0	0.0138572132824614	0.00799678793238359	0.0241549277618777	0.00617608164807824	0.01100022539714	0.0112605462314988	0.00512303279940567	0.0201368503998511	0.00319323954904975	0.0283465466660911	0.000541297126346541	0.00716408913646102	0.0273591549476593	0.0148476356262269	0.00350497748305806	0.0138951542010002	0	0.0125830172235289	0.00820338322586614	0.0175937486995785	0.0116140997738483	0.0198540554609675	0.0124254061796206	0
meta_285	3-Methyloxindole 2	469.91304	18.799	220	1.87548857711999	1.91610661225272	1.96129552773987	2.07995530632645	2.41189520995263	2.84038839793067	1.34118871783688	3.27433149447048	3.27145635365002	2.41841661601951	2.24436869054744	3.39296677806309	1.76127989837318	2.90236548438384	3.32159516953592	2.58685747979816	1.75467601066662	2.11582567531114	2.43480632302063	1.85765314459363	1.38990315741948	2.24326291019812	0.942015694603578	0.463579785496974	5.08461013111577	0.946749908320387	0.913977435289234	0.39332091689892	0.81130360488693	0.608304639282728	0.3555815298171	0.602335770870491	0.88810895270218	1.22827456391076	1.33461833709714	3.04350549559527
meta_286	Analyte 590	231.76471	18.913	192	0.0169199390734955	0.0171114498562948	0.018095057739253	0.0201056946728199	0.0197359665375792	0.0205286747138417	0.02017107138502	0.0131270254795818	0.0188306765338575	0.0161924865515725	0.0200267453148532	0.0163886966362872	0.0126049070369588	0.0206404924335391	0.0192579805787384	0.0126974558982461	0.0225092080720487	0.0246034913232182	0.025119059845953	0.0200851444556757	0.0157043467612235	0.0213111936033108	0.0147806547335689	0.0188978017150663	0.0290385133149619	0.00866515128508195	0.00847781149756856	0.00732984118892172	0.0142660921725194	0.010689275503431	0.0107060564363834	0.0138528378491247	0.00792473451054669	0.0120917097417349	0.0124526901980151	0
meta_287	Analyte 591	0	18.974	292	0.620976507417971	0.621964913659997	0.631479597865506	0.628357491789547	0.583034630527848	0.551503174275804	0.392739172774582	0.585445307771521	0.413955806622746	0.793515978980733	0.874242930619771	1.20233293859881	0.202799945029787	0.895224610815598	0.935474164047645	1.19393542449673	0.411384929315675	1.66978763055709	1.61257917651196	0.429618300808248	0.535384748778424	0.897155695289905	0.893639440585498	0.761900659594647	0.687605066786511	1.30622347098374	0.0579709048361001	0.0385119127829506	0.0860758279084461	0.0620712284257811	0.0482669857146693	0.27289270942069	0.231089744575718	0.0499008051546962	0.10409955556031	0.0994266017522866
meta_288	3-hydroxybenzoic acid	734.25806	19.105	267	0.00217295712430705	0.0107333654295462	0.0179550855340481	0.0645791613243448	0.0452644523219996	0.0689282843870697	0.0439376978520028	0.0442896740819871	0.0718648824507309	0.0302016665580552	0.0632048045362936	0.0430807115818276	0.032950466074499	0.0378665041626061	0.0309342617575162	0.0419055769400219	0.0365098505083413	0.0450286715245286	0.0244073363476163	0.0321681687584518	0.0523265631909122	0.0499030644697806	0.023656492668792	0.027008684159328	0.0266308746514836	0.026084054936352	0.0421381057587617	0.0778119755686995	0.0450711910247689	0.031556305910905	0.0589627165524424	0.0840775544248031	0	0.0431570044491386	0.048873928200686	0.00610941216548668
meta_289	unknown	347.08571	19.216	100	0.00307191278838457	0.00328136221618108	0.00334311287434624	0.00265351791373583	0.00260553164992564	0.00307803783860266	0.00299980956477187	0.00176179731520216	0.00306330144761937	0.00371693372106996	0.00529622738240668	0.000926212221905545	0.00233735249445117	0.00218681503611754	0.00488487255316333	0.00142134089701069	0.00338945642267517	0.00215676944735618	0.00344230008180388	0.00582956780360989	0.00185825953029465	0.00203131849094501	0.0049392670071462	0.00322842481168553	0.00181406004547935	0.00145579973424548	0.00413734700215067	0.00233406124482871	0.0063587039320878	0	0.00774480769827054	0.00182357833942862	0.00222526619107625	0.00238184481079187	0.00491767350774593	0.0032351385901428
meta_290	4-Hydroxyphenylethanol	755.14286	19.239	179	0.0184513921313072	0.0197083226550696	0.0209625756496172	0.0244360600662293	0.024409987312397	0.0244979835211334	0.0459766411365008	0.0315569803608349	0.0355403373525856	0.0262098865489765	0.0299154625265237	0.016917243687951	0.0186604985014793	0.0262309080291419	0.0124727209338185	0.0225977336180962	0.0270966387515394	0.0254840636966061	0.0324626649315248	0.0222139673098741	0.0224120915214336	0.0220823300922461	0.0161095829423296	0.0306675671922431	0.0115867067933859	0.0144105340019533	0.00968850271015455	0.0123522394740798	0.02024429129632	0.0140758400697511	0.0133701308480247	0.0132614576978704	0.0213223717936975	0.0150025546995233	0.0163889357165744	0.0101493826752182
meta_291	alpha-ketoglutaric acid	788.27273	19.349	198	0.0294438850431141	0.0274033355189837	0.0270614185070334	0.0259792943965876	0.0242621139652699	0.0237745001201241	0	0.0200139041930389	0.0798801912625385	0.0171100881421934	0.0100709010837486	0.00427241646952033	0.0444310004321681	0.0125644419804414	0.0217976579762021	0.0150906536183452	0	0.02180410766151	0.0155264584676519	0.0420820104660835	0.0399954747854101	0.00922085437478864	0.010282597229558	0.0225059265183654	0.00355411731556848	0.00187155240507329	0.00619267317722541	0.016773695954403	0.0321518442861845	0.0110554848283183	0.0100046054368865	0.00318356639026704	0.0370296446174985	0.0294727311287776	0.00758523554274789	0.0111296137965737
meta_292	N(epsilon)-Trimethyllysine	218.26087	19.429	71	0.00411851605110307	0.00382620585512193	0.00453490861543157	0.00457795767985661	0.00478726661854532	0.00668776709699525	0.00692043058313332	0.00484604638053397	0.00720068564029622	0.00475532720572268	0.00672046722257408	0.00546878886830957	0.0060420143588127	0.00463910366169116	0.00717168412135211	0	0.00659422133999144	0.00674977180287861	0.00481677700445068	0.00627056789243315	0.00422450594981455	0.00618763895575338	0.00395899053338636	0.0048993513727867	0.00717055190392346	0.00648468282901592	0	0.00757805772850309	0.00619274567424128	0.00600910847380824	0.00556705798586295	0.00566438588158033	0.00520536041400169	0	0.00539871259957821	0
meta_293	Analyte 610	0	19.515	234	0.515480039349446	0.519491294089805	0.52601233952282	0.545256496951385	0.555702922072526	0.571223594973214	0.0557113911186707	0.137262705252756	0.279139750308797	0.0881782805230677	0.0586464631194095	1.22017754982444	0.268714094081354	0.371956302792515	0.926730142124234	0.390368550978766	0.110794171033963	0.228267236168284	0.176448478898758	0.121960315774249	0.136947127959749	0.172842103655011	0.258010671913965	0.225559400457129	0.912654057129169	0.883109837489041	0.556376572765674	0.51232465646424	0.337886992438217	0.492555600618199	0.789878406430475	0	0.461406733937664	0.364212207915925	0.803657519303026	0
meta_294	Analyte 617	275	19.681	217	0.0301174472031105	0.0341850811960616	0.0344162150352162	0.0311839363245913	0.0369775214480309	0.0344769566003889	0.0378107239600919	0.0315018027380139	0.0299767633622528	0.0331075571335408	0.0297003545145172	0.0323529653487943	0.042308685429853	0.0293360535377305	0.0349803611040448	0.0286209140466651	0.0294499678237416	0.0372566414740175	0.0127513605382505	0.0381948785485125	0.0342161938714666	0.0326327384682408	0.032839937531297	0.030033021621838	0.0298976734885678	0.0320777034944969	0.0346529300944466	0.0379537490486048	0.0334619855587704	0.0336517865669081	0.034183588903394	0.0346883192492043	0	0.030758646755282	0.0311997780355173	0.0266002907737847
meta_295	unknown	511.10714	19.82	159	0.165987493072201	0.15625750450617	0.161537439242782	0.158648876531104	0.157375283915636	0.160683344302039	0.0202716726034779	0.00686431507979694	0.0576635051898173	0.0215991480927851	0.0320858413397296	0.0423636045443835	0.156159121977149	0.0375759296848452	0.359764084792341	0.0636244081050142	0.0557238003046672	0.0627198134111921	0.0430980368196852	0.086204768599574	0.0794984274720026	0.0154320711431525	0.0425122627952857	0.0198152410597012	0.0138713437161961	0.00740936586240152	0.307729148996926	0	0.182758197037426	0.404481453682512	0	0.173002483464627	0	0.355120183331029	0.189494062010902	0.169084928049461
meta_296	unknown	331.03571	19.944	85	0.0457532007106856	0.0459813357198414	0.0453622377040651	0.0478040998111827	0.056459176558	0.0663194664501749	0.0417744656286747	0.0154848348632441	0.0461449843917921	0.0185368189069528	0.0149052261914471	0.0142804055871252	0.0662087309307891	0.0228258773501962	0.0559206886874921	0.0213204809873711	0.0929520383196915	0.0747180527637711	0.0370767786475197	0.109661827299527	0.0710249130947419	0.0858989286299007	0.0262848737246544	0.0754030425995931	0.029054387750318	0.0210978887066993	0.0554890662634235	0.0894191608198201	0.0906766316078901	0.102909741134813	0.0591045660876595	0.07384471753117	0.0908955144696127	0.061876909677087	0.0497136052986267	0.0672569042670314
meta_297	D-erythronolactone 2	470.17391	19.972	103	0.0426383641987067	0.0442693250490171	0.045646146755337	0.0479827039572037	0.0545391200385641	0.0627190476015878	0.066178146622023	0.0478490963774292	0.0623102325836964	0.0470979047910468	0.0457008279625848	0.0422156172928011	0.0550715335070981	0.0514099530626322	0.0661988073027242	0.0440335258816339	0.0400143208849505	0.043680419281836	0	0.04712648921987	0.0332870701739173	0.0538751651561932	0	0	0.0831721588486323	0.0601939195261778	0.0404329510442038	0.0455389104323209	0.0734994820688381	0.0600564146907211	0.036893373830471	0.0713099275972638	0.0700790594635091	0.0445889374448126	0.0715078149893333	0.0619828190166166
meta_298	unknown	437.68571	19.989	241	0.0587704720474771	0.0579265410196076	0.0559106126128259	0.0569261645035178	0.0591546940193853	0.0571684059297218	0.0105140623536653	0.00477309977231181	0.0231546427501059	0.0116716690085457	0.0167146365043302	0.0201813079883144	0.0347860745050601	0.0181349601029895	0.102781353650881	0.0238371617104505	0.0215617560941616	0.0277261061721905	0.020543650469898	0.0333588265921243	0.0202653753483247	0.0141590416860305	0.0226291809966478	0.012128703508047	0.011100318968732	0.00660346682828428	0	0.233540268430702	0.0794183377830796	0.180508130888134	0	0.0940975815926343	0	0.10728735199645	0.102347891094449	0.0555334352473661
meta_299	Analyte 630	250	20.018	179	0.00524204964283637	0.00552532215907792	0.0060863042640879	0.00816107871231376	0.00964620174007332	0.00685580045254584	0.00345758885376704	0.00224042653146397	0.00511117250443035	0.00265157581170051	0.0030865567270583	0.00554422413495314	0.0113944164996559	0.00385539715368915	0.00590979559442496	0	0.00523014659525098	0.00596220444692901	0.00543937751482402	0.00900210720140199	0.00566554151404667	0.00458628096058518	0.00335260682261504	0.00307673911463194	0	0.00242106578958581	0.0110695993928461	0.0176671109397454	0.00983888370113861	0.0180831625629851	0.0123347721800105	0.00462121682614525	0	0.00972584809217432	0.00929374451597581	0.00626837313176632
meta_300	hexadecane	761.19444	20.037	57	0.0263374263627786	0.0266566847568652	0.0267172476162987	0.0323758043761327	0.0396898999859174	0.0503030987844772	0.0247462146593634	0.018509493250533	0.0455213002391609	0.0299008024490361	0.0544654427196151	0.026771855356821	0.031629664507742	0.0227855943909328	0.0296047677875703	0.0207684554266475	0.00963164009630011	0.0380312161938211	0.0186959237736031	0.0324296089282532	0.0184367985074558	0.0451428530784814	0.0198419849324444	0.0318992455065892	0.0365115288506727	0.0401381573159497	0.0221725856820028	0.0499166873079309	0.0434798773514147	0.0536439145411898	0.0359001372075139	0.0484000140732199	0.0313808825274707	0.0276526000515531	0.0339860606082124	0.0272607802193031
meta_301	Analyte 632	295.375	20.045	217	0.0388483916048591	0.0431271019180973	0.0429107280403223	0.0387848671493741	0.0457147194252766	0.0419129794180899	0.0454667958535843	0.0330911213916049	0.0389068140349967	0.041885298344557	0.0411741393733867	0.0410400006142832	0.0568290033827707	0.0307002794808107	0.049755916988727	0.0297332698321085	0.0470505880469828	0.0524909634070378	0.0344262856582893	0.0491498651452586	0.0466788278016521	0.0378996428626244	0.0355917704936892	0.037566463619644	0.0302413721506849	0.0324650437559181	0	0.0531643421550317	0.0521233040313793	0.0542368077846175	0.0543210351155716	0.0498696686889302	0	0.0492243373199488	0.0499506561668226	0.0295242583089255
meta_302	unknown	342.51515	20.183	159	0.0137314618943307	0.0148644157296273	0.0163643754246658	0.0167869852957715	0.0180690215864368	0.0184876929098782	0.00365492392194528	0.00202088777163595	0.00648207087489678	0.00443386616220293	0.00485041147828038	0.00602705756231748	0.0149040902891049	0.00511563715648834	0.0362893534312098	0.00771701987241972	0.00559374375938474	0.00817250265838976	0.00506346526298062	0.00962323338251446	0.00861258372346661	0.00311475979015665	0.00630493090172354	0.00373074003180048	0.0029200085504712	0.00216234628753045	0.0307646127707569	0.0623008755799501	0.0192900230688316	0.0413934576238072	0.0452192248532141	0.0190013448769127	0	0.0333447831878567	0.0216863438228268	0.0195104734172297
meta_303	Analyte 639	256.875	20.28	267	0.00362460738971571	0.00457865930255476	0.00457049699434195	0.00410230107468565	0.00524242298871725	0.00454515693000429	0.00441222918753145	0.00294641364361777	0.00416776790649773	0.00323798742425001	0.00307725151369436	0.0036212612116739	0.00587873834133054	0.00259127826822283	0.00513907940485839	0.00416322893719037	0.00372901732291352	0.0042687061980824	0.00324653090251586	0.00393926988150853	0.00509896969076282	0.0038009631323183	0.0039943726988642	0.00369125811778363	0.00266515685566761	0.00434823281509537	0.00266489865757697	0	0.00582525550035685	0	0.00362203707047834	0.00378003989858254	0.00561104627757994	0.0045762699841718	0.00614457230465973	0.00654172564960021
meta_304	Analyte 641	236.57143	20.357	207	0.0139575291567523	0.0142645837726192	0.0139453313317481	0.0148408783342102	0.0159438824805717	0.0128428583199548	0.0124281997399023	0.0123949662340155	0.0134309493442381	0.0133833012620124	0.0134635061174214	0.0142547682010987	0.0159154669601638	0.0165661613244505	0.0188973097813333	0.0147865011643577	0.0157937147953078	0.0171648631799286	0.0121084889137088	0.0132437818213251	0.0125469962959059	0.0155421952883343	0.0131256791660408	0.0146476166184712	0.0123378402265885	0.0113847637341946	0	0.0189044259306155	0.0150898157652946	0.0138364691719546	0.0170385671403707	0.00963339542023231	0.0174836583057693	0.0143873645061226	0.014623319311326	0.0132308202317073
meta_305	glutamic acid	833.96774	20.442	246	0.24779125049583	0.250529552757601	0.242463717291476	0.250929972041817	0.214083081001354	0.204790523429488	0.271494787499448	0.262552911147978	0.249367686655269	0.322404196107737	0.189512671492826	0.191152765365067	0.401037884218572	0.204084800561131	0.412986728908167	0.239772853207604	0.323407743426189	0.411362921559731	0.216366506480824	0.0883425729172505	0	0.126759175181052	0.214308169085485	0.388981097510046	0.124995524604644	0.115127594408389	0.0835678028218067	0.0248584349252088	0.0852643159207897	0.0677110006966613	0.055216083592208	0.200668414659809	0	0.157791056514718	0.145322201586607	0.140546829323125
meta_306	phenylalanine 1	813.58333	20.526	192	0.0447110179463545	0.0469837326265863	0.0480533233776562	0.0467240042152115	0.0455570294080999	0.0473856061669468	0.0453904143035766	0.0315569628852823	0.0533504557698171	0.0392935888764964	0.0373867182340952	0.0318605550547049	0.0523659919529295	0.0666596483283801	0.0440219194043561	0.0396228734781781	0.0691042543437949	0.0536616255034598	0.0555588309333033	0.0585462722360799	0.0533672776002158	0.0733522783951104	0.0491263286505025	0.0436317420202402	0.0293509194026524	0.0298849962710591	0.0510826871751202	0.0821019886306677	0.0419583072523227	0.0602867487954229	0.0593395459251539	0.0266350926820352	0.0622761440617845	0.0483605532608513	0.0413127188527582	0.0289886113250613
meta_307	unknown	549.14286	20.578	217	0.0558262084088469	0.0571658029669252	0.0585783902255847	0.0589828002503574	0.0596323590493319	0.0586857249500873	0.0455302749577973	0.0354565395091554	0.0561304600403096	0.0401316533765103	0.0349599478029645	0.0692731150005804	0.0799247086571128	0.0406694358492271	0.0854710570527546	0.0465440367554732	0.0571044329193067	0.0358536222483076	0.0333883491355643	0.0631089125276763	0.0374344857742169	0.0415505273901964	0.0438463161975288	0.0318273055749512	0.0527467981228502	0.0559029054818384	0	0.0840544755150657	0.0693753353905132	0.0846360371090547	0.0683813017863006	0.0627219203744301	0.0830891071196418	0.0783384283118804	0.0784236785494789	0.0696438120786099
meta_308	4-Hydroxybenzoic acid	824.4	20.601	267	0.041633528985619	0.0546859104652201	0.0669511288007166	0.132408607037208	0.106788500906307	0.138939937294245	0.0837292821038581	0.0916166539825454	0.126688114395642	0.0749013059825299	0.103567891263156	0.0913838526758914	0.0806537087574024	0.0703635399675772	0.0912840044887753	0.0943032913963962	0.0761940593153807	0.0793664284728894	0.0559959661188437	0.0821767186569253	0.0858851811289117	0.0895942635792152	0.048772888269059	0.0490725621811585	0.0567997203470947	0.0506049256258829	0	0.241336910192092	0.166474464984779	0.168159780802996	0	0.142751695135103	0.134049334226348	0.126946070105862	0.100962553951911	0.0535407406757099
meta_309	toluenesulfonic acid	482.55882	20.622	229	0.434643859771929	0.430123733384844	0.434591481349731	0.432193170939292	0.388319847029246	0.385147199352229	0.0726779880252621	0.0200402394161141	0.143419220717442	0.0681808509192292	0.0899765359457576	0.135497675297666	0.470526458537196	0.134758973903942	0.909390561970024	0.172869479114896	0.17200105838657	0.154215936263445	0.0981216658922149	0.24707278416109	0.216354010546896	0.0550500791835283	0.158509989672992	0.0704093569132023	0.043028395320396	0.0312093336921873	0	1.77013936794492	0.573133279574661	1.1604832244638	1.39558311873981	0.567324206502263	0	1.31924798259528	0.650445104769401	0.508147416999293
meta_310	tartaric acid	245.14706	20.687	57	0.00869267436829121	0.00652942607397697	0.00820519862682326	0.00951026738807623	0.0127368066639503	0.0138960508059915	0.0107482330643301	0.0120242387305856	0.0161061564779577	0.0107321137502147	0.0170927992860984	0.0124102330146046	0.00944836751777721	0.00897763566437355	0.0144044757496955	0.0107016856153241	0.0134719108341981	0.0145076657755812	0.0102539816582793	0.0123942604346461	0.00988280502719607	0.011039579971396	0.00922190947625179	0.0114053606546542	0.0153789171346708	0.0090886357841394	0.0108956857715699	0	0.0115738542079141	0.012845059814808	0.0109873165464489	0.0112062859008353	0.00962731055310086	0.00978001525865241	0.0113867742227805	0.0145081303295763
meta_311	unknown	319.48485	20.829	191	0.0206714889013356	0.0210015708617975	0.0208139157554126	0.0193958244459637	0.0218319924668498	0.0191760127227097	0.014439047946945	0.0133943643099067	0.0196721658872905	0.0215527484923265	0.026938895971479	0.0160752414768066	0.018072894677888	0	0.0202904385995799	0.0131155198780656	0.0240399312266504	0.0225247510686736	0.0256358098263068	0.0224584109127137	0.025107022758521	0.0207192575358568	0.0210731751882418	0.0262470991519449	0.0103712492237758	0.0128898546672798	0.0243038692759413	0.0220753010181025	0.0202862614944731	0.0208097753343788	0.0189890657208458	0.0105372113300267	0.0234028801016382	0.018244101399431	0.0198788614377701	0.0165397341070841
meta_312	3-ureidopropionate 1	262.51515	20.866	102	0.536418155135622	0.463028389099557	0.384806440241061	0.0666180314348151	0.0555835812609054	0.0607306350174417	0.014410566638855	0.0870631787828498	0.0176766959833348	0	0.00892986430440198	0.0233527475021525	0	0.0424770001296527	0.0504208105349398	0	0.0241683662191753	0.0772763964771496	0.0672643145572108	0.0273282399931444	0	0.0196225158036369	0	0.0656884099701078	0	0.00854608035305829	0.0721324266417532	0	0.0181969581479043	0.00911628958836103	0.0284431158374431	0.0998465312704679	0	0.0430383329994348	0.0166383533074466	0.100933860463515
meta_313	unknown	334.6087	20.886	204	0.0471482491186132	0.0461721139076549	0.0466393771021218	0.0454000366594901	0.0442196482039819	0.0420126094880924	0.0421736261056175	0.0611656787415084	0.0301140970055137	0.0563920520498705	0.0706332911708673	0.0419808591099379	0.0368461339255312	0.0490413571709306	0.0373999071385917	0.0580605725613839	0.0308430920132102	0.0409620345001094	0.034831529505891	0.0278474481647682	0.0333301501197315	0.0622892535124529	0	0.0650713733655372	0.0888841982544817	0	0.0360638311970415	0.0174551960877466	0.0231649823716733	0.0167093763956566	0.0179001698735897	0.034853001104856	0.0266802213381558	0.0158218866870403	0.0344125753583318	0.0431951049107648
meta_314	unknown	454	20.904	217	0.00312840962911912	0.00281107155964134	0.00328774696816535	0.00317787029443755	0.00440817037312755	0.00402608450268348	0.00413069018302677	0.00513100152426813	0.00390199999384198	0	0.00413547721702561	0.00568541587921544	0.00348515444981154	0.00484042035092608	0.00489994755278892	0	0.00257454667408554	0.00314329565258914	0	0.00292618467595162	0	0.00446111349601383	0.00366627306304989	0.00491844113843651	0.00581715208386106	0	0.00227606543870326	0.00225617086022168	0.00404572569456193	0.00488681690212358	0.00333316220627795	0.00473022635658592	0.00262015380517	0.00310879938744893	0.00427651126945091	0.00390951829419283
meta_315	unknown	320.84848	20.979	246	0.00315654740059589	0.00338141440710891	0.00352274383711295	0.00325970887064221	0.00312782448051426	0.00285567305973705	0.00156496871268813	0	0	0.000945267939064854	0.00059815538089882	0.00039943172524623	0.00604128260755458	0.00119577964902348	0.00889477902801609	0.00138658798954157	0.00502167667161379	0.00315087681348727	0	0.00553998723076915	0.00352003355138991	0.00212389450901015	0.0017035079969699	0.00272767008132403	0.00135458475968823	0.0012385188388985	0.00475365409434725	0.00706460004446329	0.0049608420955963	0.00712215348107174	0.00660201982303023	0.00768472792384643	0.00549343690636591	0.00440805088899888	0.00411744493412895	0.00586107859497285
meta_316	N,N-Dimethyl-p-phenylenediamine	369.93333	21.053	266	0.0178526715795054	0.0150871481548673	0.0158168050212077	0.0207298945304923	0	0	0.0193794777528524	0.012569691938698	0	0.0104267670348757	0.013492658408857	0.0235709751252049	0.029905444879806	0.0224788182417491	0.023864677572329	0.0119115234547953	0.0251193548632972	0.0339010682207299	0.0306627509099879	0.0240302693418567	0.0236388915769612	0.0296240624830947	0.0177180358308215	0.0281240619819083	0.0141386580991018	0.0141724329928837	0.0129054401710349	0.01926206618667	0.0352664957378087	0.0274213780694408	0.018641353936471	0.0208310854801638	0.0455369635793586	0.0304537599121695	0.0133135136804172	0
meta_317	allose 1	596.97059	21.119	204	0.12623273201276	0.131768595128229	0.127923026285411	0.102456301450051	0.123908726518833	0.100985922603921	0.0440499830682882	0.0538873007002341	0.0748096330567832	0.0795662661031876	0.123527753422754	0.0620854961955587	0.103290471743964	0.0601082058494278	0.180658590792535	0.0635937465348359	0.129378219667479	0.0844303361815507	0.102351323527428	0.105547987327251	0.119643172752759	0.0573247546565602	0.106530702640197	0.115236583025036	0.0480263754939749	0.0396769012999002	0.103620380048273	0.11191849520176	0.0950377988748521	0.0947656446001951	0.0910698805527156	0.0740416883469506	0.129977334576873	0.122479707369523	0.0957804093915237	0.113370174389177
meta_318	xylose 1	452.89474	21.268	201	0.0119979883101179	0.0123833342269594	0.0125161859681996	0.0121704355651815	0.0125007932562466	0.012321430642666	0.00626774279858787	0.0075686735747787	0.00922075284196153	0.0080946696207403	0.00752457902416922	0.0223343271183053	0.00597772046209468	0.0156848519247109	0.0200603132846535	0.0177843206504901	0.00673898858750037	0.0144885880323344	0.00952093508582237	0.00739999260927876	0.00972184682119792	0.0131918466222021	0.01335634220147	0.00841391449108528	0.0144449039314542	0.024445623877833	0.00594824125790468	0.00553521647730083	0.00406051699293788	0.00429906983632359	0.00430271492473618	0.0265440847182314	0.00648380146640949	0.00770328870250489	0.00679458228776521	0.0183205177240262
meta_319	Lyxose 2	907.41667	21.293	103	0.0841566950607182	0.085108507916794	0.085745504773998	0.0883960650233693	0.0999219974610686	0.114599911128722	0.0822376766644086	0.0496349317064968	0.0815958127883663	0.0846496819132787	0.108845421566589	0.168634066207037	0.0500750243576737	0.187695262773427	0.0985225391464425	0.063650878244023	0.110480923453171	0.235272905527333	0.121681594562355	0.097241384193501	0.150683259696585	0.152322597403256	0.0976392618269614	0.0572991527403816	0.192174690135669	0.137649831720622	0.0907155121815607	0.0466173843254505	0.066957488526073	0.0518673932505527	0.0395663244585363	0.0772785489246705	0.0343805584506547	0.108435062239647	0.0661199987223153	0.0989238177847328
meta_320	unknown	255.7619	21.325	157	0.010221682306011	0.0111928044307171	0.0113526948370146	0.0108797089610591	0.014007264904574	0.0140792905852188	0	0.00206893641230661	0.00834869606787069	0	0.00705443859661582	0.0110581041945582	0.0131034527616935	0	0.0226098454392047	0.0109672002681765	0.00682688606773456	0.0115791506583815	0.00550936488895249	0	0.00981957307151769	0.00606756571817581	0.0113563729233022	0.0040309286699626	0	0	0	0.0339839707187767	0.0164248666955005	0.0250812228031667	0.0230367103718369	0.0204651492057463	0	0.0232220743510986	0.0200030265851675	0.0163654289376669
meta_321	ribose	858.21212	21.461	103	0.0656731617180586	0.0660978471471096	0.0677766806244525	0.0715807774179965	0.0797896490325748	0.0914059652887049	0.0662198511925131	0.0473992022731921	0.0977084092037913	0.0592560230399337	0.0759987858831919	0.0875399532960209	0.0612724825374275	0.0882089698939893	0.0672777974832711	0.0513815739118067	0	0.0906648652222255	0	0.12143143263374	0.0632204575801671	0.109092870236602	0.0631831066290638	0.0561576680257765	0.070208604584464	0.0539267082174745	0.0735779187094927	0.0869203632037541	0.0772579345809874	0.0627014080213431	0.0528271518982319	0.0448592448017221	0.0555735988278213	0.0906639521200963	0.0666005937502356	0.0656055629249272
meta_322	1,2-Cyclohexanedione 4	296.52	21.546	245	0.0219954280983884	0.0219793025192485	0.0221932226960558	0	0.0194387295532443	0.0195750552657574	0.0373090036157878	0.0172118333104934	0.0240551413938857	0.0210035375809406	0.0170748746500055	0.0167774743390972	0.0226608616164964	0.0178107931688839	0.0212502491605699	0.00435669007309887	0.0131807282178708	0.030091399837319	0.0233293491059845	0.0229603837696124	0.0252004789367469	0.0163962078059909	0.0231536224687896	0.0281884025653978	0.00846560392230039	0.00613776956334683	0.0242734776866683	0	0.0150466391734048	0.0383532499259035	0.0333068926039586	0.027390867293582	0	0.0253398959130113	0.0352597314274227	0.0140529506443493
meta_323	asparagine 1	806.6875	21.627	231	1.67134860148093	1.59938278345463	1.56497072491085	1.48155239808663	1.26167534978599	1.26795895289868	0.182886605971249	0.0653153447819591	0.43648673769912	0.259461277347748	0.268288104819944	0.38653734756111	1.27193684385358	0.348803540211453	3.32314104166083	0.72901046221883	0.567822565629223	0.454996431198316	0.464553301022347	0.950617762793574	0.781802418060673	0.170383126714482	0.540576739708984	0.256143645620563	0.139560971744205	0.0854286758775652	3.39452720836202	0	2.0443615701029	5.17128023953456	0	1.71406263750734	0	3.49089961527386	2.12120185302322	1.74218134560816
meta_324	Analyte 696	224.375	21.748	57	0.0136389623603819	0.0124925865339203	0.0142117397615211	0.0145497756868645	0.0175524646256652	0.0232193403012149	0.0174262849154206	0.0153380435251156	0.0294430600756673	0.0147890697998247	0.0226246291746519	0.01792784737766	0.0194325906203027	0.0130182520311623	0.0252684890765013	0.015329760690863	0.0170017999104945	0.0195921085550984	0.0143482552108698	0.0187658356843849	0.0132331809539525	0.0248022625192441	0.0133612694261055	0.014163433206088	0.0240638524108694	0.0175499300199732	0	0	0.0205798602898172	0.0183845648111949	0.017527358788043	0.0206618646606823	0	0.0181376121848158	0.0196796423760855	0
meta_325	unknown	477.25	21.781	263	0.0117851083105013	0.0126904033431649	0.012424307828118	0.0123143794382248	0.0114705714078802	0.0107509311173369	0.0144248430770541	0.0101727601832001	0.0123141232570112	0.0133265373914078	0.0110488509082135	0.0133571307501876	0.00786625511866623	0.0164742806500419	0.00846006236457334	0.0119188584593419	0.0131964515739145	0.0154858179521678	0.0164787377116458	0.0132758081284364	0.0114314380652475	0.0165901325836243	0.0133287952030242	6.39862575351387e-05	0.0119400634288116	0.0143306859339373	0.00992010758013136	0.00866725363333329	0.00987178771241734	0.000483301462497034	0.0082440848763806	0.0094592505689807	0	0.00912729174645624	0.00631058920556151	0.00979391045785018
meta_326	unknown	496.66667	21.811	103	0.250691315587322	0.254474600418564	0.257061204295042	0.27405055464721	0.304571069847472	0.350117957840412	0.645987866243497	0.279658513269361	0.500211335507018	0.404002762653691	0.394385320165709	0.334761413348479	0.243610866101545	0.464631023569365	0.160016091545283	0.174917180917215	0.291530272360322	0.568824316217606	0.440729287417496	0.427449788980629	0.251020700816519	0	0.340537285251002	0.308703716225108	0.367001967620607	0.397418726581436	0.29053749878023	0.236933512908632	0.234626122746615	0.164019564578047	0.161687579052553	0.206123098817265	0.185547349076865	0.264081085224874	0.168606901128361	0.305438443218708
meta_327	Analyte 699	221.76923	21.879	243	0.00794940235781137	0.00781142925093634	0.00833283718898662	0.00788235831046873	0.00673129761890685	0.00590261308737933	0.00565328767784812	0.00219393712741318	0.00440845753084343	0.00659927259217763	0.00604094030704884	0.00312648176416621	0.00996536490828037	0.00527787156754913	0.0112566026807865	0.00406688857896627	0.0066774749858174	0.00347937578145881	0.00452151528593922	0.00762318311360444	0.0049023901337944	0.00285293286049715	0.00947800784242589	0.00417542799012559	0.00121249777539593	0.00160200567038653	0	0.010970278476305	0.0102796490023162	0.0169531076834927	0.014363977211074	0.00500712760103685	0	0.0090914509621236	0.00863131192114326	0.00738798616083555
meta_328	unknown	363.88889	21.994	236	0.00952529610996912	0.00877965929248641	0.00893997697919233	0.0091702980183408	0.010208573134355	0.0104561635718454	0.00624979146176185	0.00441342290414785	0.00877356066727039	0.00567335832121077	0.00777768899773742	0.00910685842224712	0.0145352082401469	0.0100397006658992	0.00867817973876521	0.00619700126872119	0.0106485971478006	0.0115669315268895	0.0151953141275294	0.0119348870000924	0.0121272702041173	0.00947577196510449	0.00830556300891971	0.0102970744286758	0.00464420658656432	0.0048844229268997	0.00957474050291265	0	0.0109949186120783	0	0.0121528397305365	0.00713975244736565	0	0	0.00791279923665881	0.00759722131928814
meta_329	unknown	689.69697	22.014	103	0.152652570144942	0.153771595771082	0.155080323637903	0.164908417891365	0.183968687608914	0.212074436847986	0.266588219131837	0.157263582160337	0.325073486506706	0.20168748541765	0.187854271287468	0.169431478590337	0.261601642027133	0.20529084622916	0.191821489660952	0.140113366326987	0.262806880383807	0.264996987469437	0.193688699355499	0.303739793169311	0.232391202981017	0.288161177478898	0.165138133312881	0.163978869750135	0.197121152644681	0.147894527348715	0.0552764217613204	0.0468623599581141	0.101046588372316	0.0584050221731771	0.0385648713379435	0.0706405985808825	0.234975229846639	0.131863833062336	0.0462662467107846	0.091943370026472
meta_330	Ribonic acid, gamma-lactone	588.6	22.035	117	0.0540560927256593	0.0552391845387234	0.0541816565535991	0.0582811986210106	0.0642225504835682	0.0706594835832107	0.0523894159703439	0.0478770711725006	0.0576444318100087	0.0455252428348676	0.0523239562411058	0.0553861499141918	0.0593300800214435	0.0475478366175099	0.0648145512554097	0.041244441231709	0.043813815429142	0.0441144888962113	0.034201124052868	0.0556250000795826	0.0381878235731507	0.0723184241895685	0.0528195841341754	0.0453166224400965	0.0583298914175541	0.0632918739989642	0	0.0841140120749077	0.0781106959748149	0.0956019937992233	0	0.0794795688978609	0.0621116899277072	0.0583628703308292	0	0.0578888759640025
meta_331	Analyte 705	180.15	22.078	295	0.00200706340818103	0.00198511112307201	0.00205544586556018	0.00239624918990604	0.00269102443684229	0.00310585978071498	0.00236211499339681	0.00189518525224726	0.00291996708688751	0	0.00184566932640496	0.00257174343081812	0.00372144770879038	0	0.00312537359222566	0.00195280342153408	0.00312111753426418	0.00269512155282199	0.00270123849913556	0	0.00245538929401609	0.00263394678503906	0.00183705704791275	0.00306360273586688	0	0	0.00165997165993591	0.00231853829183728	0.00338689370588776	0.00291624675798503	0	0	0.00434182840276246	0	0.00172128216172767	0.00243212136833292
meta_332	Analyte 706	212.65217	22.104	282	0.00352518969393216	0.00354239482824703	0.00370826826079867	0.00410710281567735	0.00436275923607525	0.00421034883229331	0.00533853700778859	0.00498080958270971	0.00462016352495751	0.00398117365023715	0.00441224820539206	0.00435003992349504	0.00373744413164232	0.00482498031400511	0.00391784288179122	0.00397011109200639	0.00642994841998783	0.00551787443089726	0.00515274478777568	0.0050625553701539	0.00469622983958082	0.00485818835318848	0.00431816541243015	0.0046074230060364	0.00413767798183433	0.00351042452672755	0.00376819361944154	0.00332886896029383	0.00439745093538113	0.00414713195754905	0.00465112241256042	0.00439184878665197	0.00364051771107375	0.00394179887739984	0.00417509194952998	0.00376241761404528
meta_333	Levoglucosan	508.87879	22.165	231	0.111421243544505	0.111597607058656	0.112188021687852	0.110539461483747	0.105044839027024	0.101662766815562	0.104105855980046	0.0783639790188341	0.0936713380246537	0.0794053049964602	0	0.0994364305608772	0.140003396687235	0.0676484411684835	0.137782102664117	0.0831701151458085	0.100442366386862	0.0688513104090116	0.0714429882274489	0.120599794591429	0.0741434233483492	0.071441879396301	0.0709947740257101	0.0842890670175343	0.0615285815191722	0.0524285266099703	0	0.150423157694413	0.143893330143625	0.121380675958562	0.140377462702748	0.130643266702912	0	0.137122906529899	0.147967887630995	0.129533682459995
meta_334	unknown	683.10345	22.242	110	0.000592404574602242	0	0.000765993312474245	0.000882101419757517	0.00169412001215528	0.00136131074230524	0.00153719653635196	0.00104693879527644	0	0.000902114353041439	0.00187421133844866	0.00158813373454716	0.00114694824555923	0	0.00193640975077564	0.000875729946339984	0	0.00142151301880282	0.000841730175808625	0.00155723910776768	0.000902053109063383	0.00177410525596738	0.000902831060828165	0	0.00206168790071408	0	0	0.0020637231734456	0.00131394332080419	0.00158614620635778	0.00147864971077429	0.00168415327957161	0	0.00163743040493869	0.00159738629793832	0.00163910432538597
meta_335	xylitol	816.02857	22.271	319	0.454233578723397	0.496302070054324	0.532518568822254	0.744428342341784	0.71589611075313	0.688925571369551	0.516405681729579	0.592411520364209	0.522460759255691	0.468281692207678	0.396074915179737	0.656671533276462	0.910753404288372	0.538706085350083	0.862100758200325	0.54438331488843	0.791895720612078	0.572926540570774	0.609394317065774	0.821200103786609	0.404106729321897	0.660373760425813	0.460379633126332	0.545733477997391	0.813052406085698	0.730687868624345	0	0.607910365687494	0.957854437671213	1.10310497704168	0.690123228072802	0.867330591700156	0	0.640623006501004	0.780571886398273	0.836084833101581
meta_336	unknown	213.13333	22.319	182	0.00107109329394611	0.00147304989992111	0.00106139971700021	0.00187294832374525	0.00194890814301201	0.00216420837807098	0.00460169144400874	0	0.00714375831420123	0.00221747136135096	0.00577903513048066	0.00307366028684784	0.00470219671349522	0.00437333383755271	0.00453272453741563	0.00329193752878285	0.00614606562214511	0.00468746062412902	0.0042796618256151	0.00665660938302903	0.00288513526545525	0.0061125445445486	0.00213149904687165	0.00430797653138501	0.0056724332204063	0.00414398731178996	0.000913231953165468	0.00177838351826102	0.00308423696854025	0.00201306528692711	0.00156142042892797	0.00372393974916076	0.00286458556343421	0.003318778507139	0.00151510338898217	0.00593097220970308
meta_337	unknown	482.28125	22.346	204	0.0471413642598906	0.0522435756527205	0.0527436539136345	0.0495037488430888	0.0555582131531933	0.0512250637077312	0.0464544375155315	0.0731750084782513	0.071515835409202	0.0646475251016649	0.0312568516782202	0.0824453457378205	0.0709928147698943	0.0439201716588661	0.0732803092172302	0	0.0465058107818232	0.0448211806845155	0.0390823723330412	0.0889931037276539	0.0384684044737583	0.0614059045876111	0.0414007337092077	0	0.0326043464081116	0.0303159142906551	0.0458864835268556	0.0343865111808512	0.0415842225558717	0	0.0424753844426275	0.0440618981507406	0.0313918849358341	0.0755381068908542	0	0.0520881919911231
meta_338	unknown	468.87097	22.388	144	0.0143752054551897	0.0149697636786777	0.015158403242068	0	0.0167665842182775	0.0172267912895899	0.0173307468818031	0.0125173064918583	0.0183263226147654	0.01207788190436	0.0101119160677033	0.0177330695424492	0.0190792511949668	0.0128143617705089	0.0207082927073934	0.0130756387232813	0.0162826806797629	0.0100851982663027	0.0132071990364274	0.0232025308463475	0.0117812881815455	0.0182413157815805	0.0127956870946932	0.0118297478598907	0.0137823848464341	0.0130715497395467	0	0.0140208123221719	0.0202257219444141	0	0.013260017784819	0.0230604489380677	0	0.0172529100226145	0.020664407449682	0
meta_339	Acetol 4	332.27778	22.412	71	0.0849487081348484	0.0832358984998527	0.0841501306247601	0.0928550432110046	0.113621760334655	0.14134159369142	0.106686134702376	0.0940364694090625	0.143058782315311	0.088830863071956	0.13555246088474	0.111626426963747	0.106891746798787	0.093790232220594	0.133951342102631	0.0900336618841916	0.106250774462395	0.115549977462581	0.088313051796894	0.117054276616378	0.0789805579825315	0.142623832700141	0.0835542182963615	0.0917793924465018	0.129381673542352	0.0987632790644942	0	0.122210852526973	0.105205210026934	0	0.101367091263678	0.114204462540723	0.096213058801905	0.112535157850205	0.105546777124459	0
meta_340	unknown	260.24	22.431	154	0.0500144638354614	0.0485239844452495	0.0504998355801935	0.0544358109813472	0.0599115669515458	0.0606535327519858	0.0557500213290433	0.048774663982074	0.0566982165673213	0.0465763180608556	0.0522006872312905	0.054869901879461	0.0650471467146524	0.0489383829164468	0.056296356163437	0.0502330748523607	0.0418111302632138	0.0609467756481934	0.0387629398677874	0.0437528241586615	0.0491770550960121	0.05673142528198	0.041612582371996	0.0416083267191642	0.0529279703585845	0.0500996825435524	0.0458562777506743	0.0552830426233718	0.0490881490963553	0.0442423717951261	0.0450095042487189	0.0596184383092564	0.0704526517360752	0.0583429951782216	0.0490387704153582	0.0505169311260722
meta_341	Methoxamedrine 2	360.96875	22.615	195	0.0119736242849932	0.0139101866096992	0.0142930288970011	0.0202863394969696	0.0239017141865184	0.0251981272070146	0.00498100556252517	0.00361277811363877	0.00597677830467351	0.0045680300997835	0.00494075634816739	0.00781361211785839	0.0161083032703949	0	0.00700782477793685	0.00327852651300734	0.00619600317515971	0.00701146911529012	0.00644132597662133	0.00981417588537721	0.00420189883810883	0.0074824564409323	0.0041035195231561	0.00513779742287317	0	0	0	0.0598809078992188	0.0322119875539234	0	0.0495386836407113	0.00694333680933531	0.0387137336578554	0.0180425282843434	0.0366079684019322	0.0107192633692666
meta_342	6-deoxy-D-glucose 1	875.28125	22.714	160	0.049541536974308	0.0499086209025103	0.050350704882694	0.0528872290600921	0.0530639602434474	0.0554387140298697	0.0298745924713415	0.0314391086278786	0.0359069589217151	0.0290173168329091	0.0255236172114688	0.0396897294705266	0.0294635484255965	0.0316902793511319	0.0322490437706254	0.0215268307741257	0.029620398550054	0.0248162000075382	0.0297646431426198	0.0320052632012643	0.0149665799356624	0.0505897327579179	0.0391002110604535	0.0283120908421677	0.054897564460326	0.0474906118152349	0	0.114934683852239	0.0967399877749705	0.0927617117356746	0.0979861524226683	0.0393764846804375	0.0551529761094296	0.0424314318370134	0	0.0545335939535346
meta_343	unknown	224.4	23.009	258	0.00913987884313804	0.0091530430327988	0.0100714995843424	0.00992263075925768	0.00825166243892059	0.00879973918346024	0.00730945863537897	0.00936329345551336	0.0053152979022758	0.00861444151021289	0.0109969140275567	0.00717521737483387	0.00625063153726153	0.00782208687696969	0.00638577325340502	0.00912562929725308	0.00467305720187417	0.0063539962739863	0.00508080597521688	0.00474254582642807	0.0057860007787307	0.0093754891996021	0.0114388012854337	0.0101833465447465	0.0130082410251611	0.0157417452019881	0.00638390160563545	0.00656087322757031	0.00250084089755313	0.00514617385443086	0.00580681978499845	0.00565917118562309	0.00916181722353957	0.00380097310853353	0.00512774927157311	0.00568909519597613
meta_344	Aconitic Acid	273.97059	23.075	111	0.0059529854508428	0.00643300399376181	0.00649608036610843	0.00473689974779199	0.0075680830993773	0.00863414821821822	0.00472464877554913	0.0048184326599403	0.00576346686647563	0.00446561974992717	0.00547240377803744	0.00422407201268047	0.00514891762076694	0.00418348010851513	0.00604567673318708	0.00352946186684405	0.00455241594156661	0.00475595909819899	0.0040772880897443	0.00580896159784519	0.00404823236800959	0.00636463989470072	0.00368087583177619	0.00394437226380096	0.00592690411475446	0.00419323187339287	0	0.00568791519427221	0.00570906539726943	0.00595090677664973	0.00470741541710431	0.00500236583388949	0.00381460149290765	0.00377486230264163	0.00407555863102953	0
meta_345	Diglycerol 1	545.78788	23.267	205	0.0401323818998005	0.039723147419403	0.0395161617684893	0.0408484219384364	0.0391863855157551	0.0392125225567729	0.0179608427054151	0.0246120614247069	0.0185859329257085	0.0212069963648769	0.023094432896334	0.0419753512799192	0.0226706372082392	0.0252965587053602	0.0370411890693811	0.0219444412035576	0.0452384560187025	0.0144818924782141	0.0158976778588311	0.0170780481627273	0.0132223578760164	0.0293251773691313	0.0230909103373796	0.0510330586030756	0.0582080249246711	0.0520951329294429	0.0400249723876171	0.054085699270398	0.039850180654106	0.0365106650531058	0.088014103108409	0	0.0682545072668413	0.0361203671681424	0.0445663253442401	0
meta_346	Lyxonic acid, 1,4-lactone	402.84848	23.378	261	0.03465260337809	0.0353206191644231	0.0347054577054562	0.03455529302863	0.0321827865153607	0.0292338288477122	0.0459401388177025	0.0310240981610659	0.0340329834994491	0.0352688874746065	0.026684373566296	0.0260721461024549	0.0505306671468871	0.0338478683918542	0.0325092142689604	0.0297156361058264	0.0452796503404368	0.0323127339933107	0.0286100420713418	0.0413692347030943	0.0401667327390167	0.0257202608436267	0.0282374697909621	0.037614133027351	0.0225209830950989	0.0215369762999706	0.0254185694453724	0.0272033335889807	0.0321016661076539	0.0287682829669214	0.0266881139245585	0.0257449344587038	0.0543553245979754	0.0282778451256262	0.0222995178406884	0.0258050192337362
meta_347	unknown	372.41176	23.425	99	0.0353582666597682	0.0328634483011308	0.0322767702138991	0.0350269864413706	0.0397721758801269	0.0454780948486506	0.0366873336948807	0.0334430079018537	0.0468552075965211	0.0330421045323912	0.043874025305979	0.0379262901659533	0.0397168583993624	0.0331541480826732	0.0444447985982066	0.0331873922876478	0.0392139454408256	0.0393027600105423	0.0307113989885628	0.0376434507977786	0.0295271844735082	0.0465649310505227	0.0307273533079256	0.031707933186328	0.0412711776309908	0.0333215710177859	0	0.0470990126919903	0.0378680375857449	0.0368587798028795	0.0360359892992013	0	0.0344140645254945	0.0351173506510214	0.0366835202368532	0
meta_348	Analyte 767	384.83871	23.489	161	0.0511791599338933	0.0509108450713715	0.0509000352204367	0.0536544812200165	0.0547985848211567	0.0587976502036856	0.0131812690748526	0.014465969108683	0.0658320218714123	0	0.0110408330996518	0.0306164189990786	0.0440265518685713	0.0212804568457169	0.0198550802460527	0.0128595376031901	0.0673094049406618	0.017678953328478	0.054800113942592	0.0667974176750872	0.0381577965475383	0.0209307788695801	0.0182805093181187	0.012651721451225	0.00701455478102228	0.00661740121941776	0.0322593378752643	0.0532314684382379	0.0733035188231618	0.0540724185213648	0.0572656699355333	0.0119121634217564	0.0521114891868728	0.0848987234210957	0.0328070760025588	0.0142422073089047
meta_349	Analyte 769	447.11765	23.523	231	0.062496851509084	0.0624692541191258	0.0634596191487614	0.0645675106261532	0	0.0582388442418567	0.0200209840066669	0	0.0437424363424796	0.0391403315770216	0.0636448741586007	0.0274363259088666	0.0562850682809011	0	0.0902091711417	0.0321291888545341	0	0.0295698192286808	0.0927873286468153	0	0.0655297474572422	0	0.0536637013010843	0	0.0208847820275838	0.0113927937753242	0.0489810147554696	0.0807193012461309	0.0673985475772019	0.0670514493421084	0.0524054116692219	0.0226794017870045	0	0.0604478746726122	0.0527120731927723	0.040219606013303
meta_350	unknown	175.4	23.606	214	0.00408720440908018	0.0042056597835988	0	0.00431490690177452	0.0039221121696473	0.00284340581316078	0.00221228311688221	0.00133393014519089	0.00201323861596951	0.000562152173687544	0.00119568117133377	0.00259908590425788	0.00520733859911875	0.00156977802289859	0.00522537993597512	0	0.00339575621829332	0.0016631348790659	0	0.00318845932603062	0	0.00169003450674282	0.000962699773021385	0.00438571413943348	0.00123043193116236	0	0.00523107036003732	0.00542795155512977	0.00474521345870315	0.00477124929148378	0.0040569206969837	0.00341720456517408	0	0.00370256135808965	0.003449494565744	0.00404461657332199
meta_351	unknown	338.64516	23.661	174	0.0148784142205408	0.0147279265123217	0.0157302682883452	0.0161434061718179	0.0165628193167765	0.0169548213652476	0.0170796666941789	0.0142574995029901	0.0135806209621901	0.0140197029731107	0.0129505000615101	0.0166094365752945	0.0217468059719374	0.0136502572453798	0.0174814774121549	0.0158170145643162	0.0120538209170724	0.0143450463583862	0.010663402524965	0.0153078812937753	0.0125992762371906	0.0213171119578317	0.0172310837925508	0.0164869973714549	0.0168388469360166	0.0182310198461254	0	0	0.0133758783469723	0.0106845756352302	0.00939912852747388	0.0142952380254782	0.0229165015958989	0.0163016116125292	0.0160263986870552	0.0154648914717807
meta_352	unknown	301.33333	23.703	259	0.00127454466477322	0.00170014392231425	0.00144912187712964	0.00169803906969731	0.00128462332604635	0.00135545699584171	0.00204396537463702	0.00156719938584822	0.00209955610225468	0	0.00103323036772882	0.000608057835622425	0.00248125128481907	0.00226547317197913	0.00110291249028954	0.0017495479432006	0.00129701920448965	0.00208295835172929	0.001549537820138	0.00177916083826532	0.00245643216242268	0.00163440770779172	0.00144666028204915	0.00177078690403826	0.00106430687021736	0.00118151865649193	0	0.00305406123429271	0.00350896314184378	0.00230256563597705	0.0016667835168581	0.00122612732078323	0	0	0.00120245699078934	0.000417863763843136
meta_353	O-phosphonothreonine 1	375.77419	23.749	299	0.154858841155944	0.155487540185903	0.155585605029981	0.147618778426344	0.138910560057295	0.127233530726422	0.167843775415869	0.075608360415658	0.126955351683591	0.127071009702794	0.0871595580706224	0.10917764748525	0.269917607455498	0.102383174969397	0.199455668194948	0.117203597861957	0.225111767581794	0.0944177691665954	0.117010876154734	0.237918626467473	0.134990782673953	0.110431158152634	0.104313231588833	0.149392691068811	0.0541589084056155	0.0440109291899725	0.211585144504946	0.195410122806164	0.206654072732086	0.272089068362795	0.18457112471238	0.0759473925906982	0	0.175485668640833	0.149252218016423	0.0986286560978096
meta_354	Analyte 779	388.92593	23.777	226	1.46926488312409	1.48007698714134	1.48321653260221	1.49543905567871	1.49452866135671	1.51663149465878	1.50086862187778	1.50719987551147	1.49096904733423	1.53859867111602	1.44328476601605	1.59332252223796	1.60405453728891	1.49165777129115	1.55774544643146	1.60065517073873	1.33278395956354	1.57938745883131	1.36501496058188	1.53028903286273	1.4723314762767	1.66172116161696	1.49364122230512	1.38667878274691	1.58629675266733	1.62720204419729	1.67537556523506	1.80652387719571	1.53844629276833	1.65615904326635	1.61383408708204	1.70238851511032	1.74391405846078	1.70714016874974	1.56412723194016	1.55158930567149
meta_355	Analyte 784	412.75	23.892	217	0.476821489406829	0.521853183218194	0.548487432151615	0.59894143788777	0.69050884012168	0.697277651661274	0.559152829754827	0.782395538667042	0.615590850837363	0.639799917894005	0.579311488261602	0.636879584576489	0.806306595381867	0.375775032250311	0.675235172242982	0.492380087611546	0.497948145591308	0.786875889667932	0.40919060343951	0.539733430527775	0.655807304494541	0.56377463761563	0.427513871658776	0.427080488690554	0.424171053295874	0.423428935339851	0.751237126841137	0.670958428487793	0.713084985349129	0.670789746653486	0.72824397872163	0.560956188261596	0.732272540426622	0.699594850775679	0.867759923294534	0.75309915776916
meta_356	Analyte 786	257.66667	23.931	169	0.0313227404949087	0.0347627360863196	0.0361177730790845	0.039227659220913	0.0412851411635478	0.0465603985774858	0.0394165167843317	0.0459450365005173	0.0422637548657096	0.0393369361020669	0.0232230124509585	0.0314287208753346	0	0	0.0404808377796145	0.0446429724854126	0.0346847565112007	0.0425804732433143	0.0277487650683632	0.0442302628406414	0	0.0398120783832562	0.0127396252501052	0.0344126749003093	0	0.00852359106229966	0.026657363029942	0	0	0.0323688361005392	0.0319765296844567	0.0127832365273403	0.0472795196579458	0.0297028993887089	0	0
meta_357	unknown	527.74074	23.974	319	0.0776252523226734	0.077007108053802	0.0775759569022594	0.0735344363397685	0.0637898791860045	0.0586272222257871	0.044150076260946	0.0208157131509585	0.0543982075275479	0	0.0388537160062572	0.0565045900481849	0.104044156631527	0	0.0729063109109611	0.0583197218691393	0.0700034735114805	0	0.0132085048618109	0.0708024796188083	0	0.0474766409840632	0	0	0.0590412607755575	0.0637224742786871	0	0.0657548649994385	0.0817463352156691	0.0988453817117973	0.0852240324039475	0.0613513511273041	0	0	0.0747033273530085	0.047560226712094
meta_358	glutamine 1	759.06452	24.004	156	0.42820647663673	0.41973285872946	0.409377856459541	0.367682660565884	0.331681222064584	0.362369474282456	0	0.180192201865899	0.335293519743143	0	0.51367105000727	0.118696348783844	0.394937877154431	0	0.524184853395774	0.251645629383584	0.395312436368863	0.194032674320413	0	0.570226067483088	0	0.237009431357448	0.538413306820661	0.381245079570168	0.174276662509065	0.12894216196826	0.46524840687014	0.528559332709241	0.655382182480958	0	0	0.237163145671233	0.32422563946002	0.248789186290596	0.460424669517221	0.319765053315409
meta_359	unknown	456.84615	24.043	256	0.0461356641453902	0.0468975503242404	0.0459693625492482	0.0455997003582222	0.0425122927052901	0.0424802824316289	0	0.0512407159822588	0.0260815939099208	0.0476811489914265	0.0635578753033103	0.0383322081949339	0.033434811665	0.0451383279851782	0.0343142884765349	0	0.024694266746082	0.0342390866972307	0.0298340059915648	0.0234829230409818	0.0287662697615694	0.0553129047520149	0	0.0644202835572363	0.0790554876134247	0	0.036615027152161	0.0207527340182818	0.0299376753296899	0.0249710904984809	0.0363108821233861	0.0326174349804153	0.028302406819786	0.0155263043735351	0.0495100675375686	0.0395667689078159
meta_360	2-deoxy-D-glucose 1	508.35484	24.168	255	0.0157649866540926	0.0166448593690994	0.0162840517516805	0.0159624621109323	0.0139770380610189	0.0126428580660609	0	0.0251407256694532	0.0105463569296937	0.0241995146463229	0.0300721793034128	0.0143536313589819	0.0103003443731089	0.0183718266066215	0.0120155467975751	0.0192570222189956	0.0115803606136464	0.0175888334120616	0.0181944787156018	0	0	0.0251655762588782	0.0297968997272026	0.0278076396805464	0.0296266866359226	0.0355127154198374	0.0104784759205892	0.00435393509702782	0.00948496046230302	0.00656629106731374	0.00729774226438238	0.0123418936207203	0.00833313448628042	0.00505852632470776	0.0130334282431708	0.012965073803498
meta_361	2-Deoxy-D-galactose 2	451.28	24.217	253	0.00162079502294784	0.00131791675937564	0.00144153759388518	0.00147741628142694	0	0.00160126759260883	0.00180480592605445	0.00143699278186645	0.00155793358413615	0.00177349129410024	0.00166775617218039	0.00205909282122752	0	0.0019167475477513	0.00229017187880224	0.00207791920591022	0.000466589066169849	0	0.00118603172051002	0	0.00131673095931432	0.00232570736440289	0	0.00183349422005258	0.00152845804325125	0.00126942226445188	0.000921039076024928	0.000661482136140756	0.00142373910370283	0.000753624538108803	0.000811393635348996	0.00241476667585486	0.00160814286118248	0.00196358605152803	0.000666305299581276	0.00151497580182922
meta_362	unknown	309.23333	24.337	217	0.00103295864183752	0.0147258937108841	0.0152943085768425	0.0185378383337535	0.0199668038848971	0.0199605291024253	0	0.010361859921152	0	0.0106166513410571	0.0305853462849244	0.0166207905034653	0.0217512116061271	0.0126419046536755	0.0249294376128841	0.00603657424070895	0.0285447032216547	0.0295759848454887	0.0313199055065821	0.0245390180876579	0.0211535730973505	0.0232877028821372	0.0123441861443877	0.0264454692187049	0.0105646360716362	0.0115155852592624	0.023035858440838	0.0305941748808009	0.0211583371325804	0.00522457951358251	0	0.0100305887511506	0.0228800578503121	0.0202636000711641	0.0221345943328515	0.0177839289136966
meta_363	terephthalic acid	604.41935	24.359	295	0.190015233025409	0.0565319323561476	0.0389877727753427	0.0139510252238868	0.0087435104099953	0.0059749939965444	0.00750153715524313	0.0114425003631176	0.00441735913992589	0.0192638276716708	0.00477787983445524	0.00640438098571354	0.00886999378143789	0.0133451912731072	0.00570373191288902	0.0186336172110423	0.00898193011817561	0.00628005167492109	0.018811931354106	0.00557401674530427	0	0.00452309089198819	0	0.0146564599579091	0.00478661663169251	0.00643221081896495	0	0	0.00644021568539966	0.00644101890921068	0.0139301421376124	0.00477149151844648	0.00925959362202858	0.0064056198176964	0.00677757982237318	0
meta_364	unknown	388.58824	24.395	231	0.0154764664012702	0.0162733244058816	0.0157543036736122	0.0159572856263599	0.0155494550178584	0.0133436939531188	0.00564883019317041	0.00623339424737151	0.0118108752111672	0.0101531776764007	0.0167656127829423	0.00671476335478173	0.0156815996362345	0.00859083257679408	0.0270825225183849	0.00897159420177431	0	0.00838238229274965	0.0240433760478549	0.019489707533899	0.0172315232558403	0.00547377181511106	0.0132680994209814	0	0.00634483663848243	0.00275957591623141	0.0128768918476312	0.0239246138276453	0.0183159191618315	0.0211642077503289	0.0166136882492469	0.00759548342738061	0.021737821255428	0.0176770656416241	0.0142081957659069	0.00765813310502114
meta_365	Dehydroshikimic acid 2	661.85714	24.526	224	0.00865412741525836	0.00855712672016049	0.00869558663728901	0.00882582104145818	0.00856075968981298	0.00878693664622071	0.0184759180335411	0.0189470940425215	0.0103120998386615	0.0147327138600584	0	0.0073223707881027	0.00870093749626561	0.0096460473034951	0.00372518580566127	0.00584382940161971	0.00887211924488692	0.0127368904372624	0.00765768853318314	0.00937279607392082	0.0060745863580025	0.0194747841949636	0.0114786223523912	0.0107744116577047	0.0109235726281266	0.0180528765027676	0.0093068054572532	0.00624866133538701	0.00727801168723133	0.0037151533671007	0.00518010692762103	0.00763518595869643	0.00444064037637955	0.00551350344610027	0.00553113510017754	0.00966847094549025
meta_366	alpha-D-glucosamine 1-phosphate	463.51515	24.7	292	0.0438323112741145	0.0444825412685428	0.0438756268340674	0.0424556504327455	0.0389118469907304	0.0358443302549252	0.0385113479196031	0.0461331696056634	0.0400508420056884	0.0446360237292151	0.0281533643401231	0.0428971482435106	0.0515656981028016	0.0326905198439447	0.0459848610045512	0.0446957720064134	0.041198990830583	0.0363985302897941	0.0377888509066731	0.0441450412580692	0.032067217518102	0.0309025638575361	0.0303679665288938	0.0353024840982794	0.0304068408705564	0.0304268962214653	0.0380979419765621	0.0424722548735335	0.0662518648867343	0.0778696265546256	0.0742480910087266	0.0479082644003099	0.0433601310799773	0.037287107619698	0.0618027118176274	0.0296351415568962
meta_367	Analyte 822	0	25.033	255	1.75595218442704	1.75894022982246	1.75392094070399	1.79866882787934	2.04275142612197	2.43033089606095	1.45463276499395	2.25806253747354	1.49591432362403	1.956472578147	2.89423578005165	1.87954353263437	1.45860337538892	1.68018287995062	2.03187554201487	1.64422181341519	1.24201794683894	1.60307056114499	1.46153086678815	1.48966553248291	1.00674875413821	2.86706865154446	2.29541725215648	2.12736050520602	3.56648302154863	3.00881256087901	1.95268971250946	1.74134458205826	1.75400316757369	1.61113997055431	1.70247030500779	2.23322611429254	1.69879864139564	1.2621553840745	2.45094623607658	2.41318729271251
meta_368	isocitric acid 2	514.82759	25.154	211	1.18104076213473	1.19804672956156	1.1922879375137	1.23557366181878	1.49316580810704	1.7514944130528	1.10368987238457	0.905259934412599	2.04023863146515	1.06272686146988	0.941241085784782	1.57930717501765	1.38497728659221	1.31740548619848	1.6583850820737	1.21186317654743	1.01587514522871	1.25212059511112	1.10483046951633	1.55404329842123	1.11205343436248	1.30160623220433	0.868932195266646	1.10612151188439	0.87961925738638	0.876336272714692	1.10834833470554	2.656260615557	1.64037124708672	1.99437881236024	1.72640310341314	1.83441000639406	0	1.41478785970166	1.10358519541644	1.49560781330154
meta_369	unknown	474.17143	25.398	260	8.34203541555095	8.27433113052616	8.26273436786241	8.42787549101475	9.64709512053479	11.0686113468625	7.36349520956387	7.34067101357562	10.4042961393104	7.03676180841402	8.01640108163741	8.14906533028923	9.32771364754291	7.06973976722477	11.7672228416711	6.23358088947612	10.0548901923933	5.89171972704772	5.97709531990804	9.07843031376622	3.79080238757858	9.59949968361755	7.34815633629173	6.04162479479433	10.6234214808763	7.67575503814153	0	14.4766845076352	3.1293607346755	0	11.3719226042707	8.96279611113336	10.3815251845174	8.58181923270657	12.1007619264861	11.7476033228411
meta_370	unknown	518.73333	25.62	157	0.0343852882522537	0.0343318916051474	0.0338651825085111	0.0405065790102628	0.0452701957970244	0.0446249522662368	0.0325622800372612	0.0166742290599104	0.0398045507896765	0.0237841716380113	0.0337602845895463	0.0306734723138481	0.0539420083157196	0.0209549482450787	0.0424615900600027	0.0141847258179992	0.165733754800578	0.0387469271075385	0.038695345155076	0.0526703941877462	0.056134170549607	0.0345772771098987	0.0229566727947801	0.040071972089236	0.0174472846918138	0.0135726409703139	0	0.162612470654365	0.145055905562657	0.052724047111244	0.102571277967054	0.0481103347185485	0.156477526583218	0.118487704096537	0.123391642935447	0.103002683204736
meta_371	Myristic Acid	673.88235	25.754	285	0.0170664674496886	0.0167295175865162	0.0161872012692576	0.0162610645733182	0.0141647338196205	0.0144730954437453	0.0129869881172289	0.0129319398866725	0.0141948650980206	0.0145139648546107	0.0114469139972903	0.015146726576817	0.0155946781754185	0.0164527965036723	0.0141605831129431	0.0152434297205063	0.0174999036345561	0.0155360498947231	0.0184316928459918	0.0134205688556098	0.0140081194017734	0.0147716083569142	0.015454232737089	0.0142989520938954	0.0107800857135455	0.0130635339170868	0.0187732763879136	0.0190694175555187	0.0135376394370187	0.0151365766688522	0.0161717566270202	0.0109567928640261	0.0133506511795252	0.0136961516004265	0.0134748501273627	0.00956830938272836
meta_372	Gluconic lactone 1	375.08824	26.065	141	0.801991211266723	0.789355427761179	0.771522051693121	0.788773080188038	0.399235770517204	0.198134163766689	0.723380840230799	1.00655137601197	0.750593896962152	0.912250605946121	0.806465276604783	0.764533795912633	0.634513522687617	0.849576931038088	0.861947061470147	0.887586379062337	0.580443324596926	0.797417260010979	0.757373856031064	0.686556483618893	0.596650954394106	0.663582481887157	1.0251120182891	1.11584833901352	1.39748261441533	1.25720736548705	0.642657321051048	0.635317277652364	0.689138130983537	0.635873362429839	0.607773530454908	0.879799111219261	0.595120637897281	0.469518833531708	0.901657242251857	0.891447999578667
meta_373	fructose 2	786.9697	26.299	217	8.38061245332798	8.26411605899165	8.33883070437639	8.68912104156263	10.4334311129398	12.2351728658737	7.91513366473464	6.60260256884364	12.6624876495221	0	13.1948965327677	8.72084176311596	9.08999092099007	7.25012401457068	11.1027911701521	5.06399095501665	10.4901614692845	11.4777797651786	11.289679623204	11.7252096191719	8.92891036080357	12.793056544393	8.18243371828864	10.2400454674585	6.5531804238153	6.23277344414316	10.5196298041315	12.7150282508851	9.93951156814051	10.2723506646446	8.34542367970229	7.05958752604874	11.2905587594797	10.3452480350824	9.85231086663068	10.974624478862
meta_374	2-Keto-L-gulonic acid	655.64706	26.492	308	2.11002985840895	2.07989339085794	2.06015113403218	2.06318262084705	2.30096056685172	2.56728101711676	1.77724747194381	1.59857167178839	2.65660921235108	2.21284288147613	3.04637484255736	1.95791640026619	2.06332299326577	1.70062154228525	2.38295503068457	1.22220412538798	2.42545180148936	2.64943993738196	2.7921531444109	2.55477842324865	2.17439276294529	2.82715119561206	2.1149261215091	2.55991489407076	1.40298619654939	1.50456964821523	2.58116458920074	2.73315849787796	2.19212884162492	2.26335081441477	1.99086737287364	1.37859242858731	2.59524549814198	2.17946568018808	2.22849053943378	2.46241790752514
meta_375	D-Talose 1	867.23529	26.635	319	0.440185890835687	0	0.434419795315356	0.406833455572829	0.375078231136049	0.348845944813446	0.148135266882043	0.18522943340033	0.107223442796214	0.254564770814836	0.312600454324412	0.258630026234879	0.306042673313111	0.31156407833193	0	0.205192529480853	0.163126900767548	0.176272538672114	0.198227537510098	0.2168841526911	0.192253056213087	0.566615518759144	0.455297186250448	0.262348708021958	0.421676112838617	0.533699379083015	0	1.38938779326706	0.603247162065231	1.24294706262571	1.02973406555722	0.169583502487556	0.271793944161734	0.259741440973833	0.825437482366624	0.240577965937887
meta_376	unknown	228.45161	26.719	318	0.235986020668849	0.227807983164567	0.227910332839196	0.224326316089688	0.216699369501374	0.204296971831333	0.206151826160678	0.19690195402935	0.170376916584093	0.210477868087322	0.122343105805731	0.153470619267128	0.276737548089483	0.136721499103351	0.230886633361095	0.136316836788204	0.280708683452039	0.154993925002473	0.145039971923294	0.227237619982575	0.150579124545875	0.183699832136133	0.162398464436308	0.173405446464666	0.128706739544933	0.104773039650438	0	0.365613131464017	0.460201120306714	0	0.346682723022484	0.144845616142452	0.242969943739079	0.233336030231329	0.309078441195194	0.199128435470756
meta_377	D-Talose 2	843.84848	26.856	160	6.35025160116431	6.26511533044382	6.25652635280749	6.44085597876234	7.61927409520974	8.84205948331947	0	4.92818890275978	8.73750062173938	6.55437040806409	9.63717935742806	6.42291067582674	6.39293824866473	5.42412760516812	7.53135722961187	3.85659837772221	0	9.11391285435267	8.3573311190428	8.27688699547209	7.27200407020542	9.53459607826712	6.31685962457994	7.67387338182755	5.74996752721242	5.20667804280314	8.2747103558534	9.23804020455144	7.34623379741492	7.22276397164144	6.35492614917965	5.12075182751479	7.73239837065695	7.22177037623079	7.07683012319193	7.67378424267646
meta_378	unknown	353.82759	27.113	174	3.07853697329353	3.27192043227855	3.45408974999693	4.43323316809507	5.0534171063072	5.68431286981928	2.39439612204987	5.71837440983711	4.92370477641296	3.45768426622693	1.84942384444844	3.61369421735093	11.9832966335812	2.72140378814579	6.35296505459453	9.66035738456822	2.87034437851911	8.317369175619	3.15725462200747	5.45071262069063	10.3053297985631	5.3097968644074	3.42080782361152	2.78262149246289	0.673978254702323	1.45185923846833	0.5256616687132	0.496828450798443	1.65976982159717	0	0	10.4212503622286	0	4.91779648303245	0	8.01120534673539
meta_379	galactose 2	644.85294	27.173	320	1.51464468325435	1.4903425999913	1.48502321744348	1.47848449996365	1.61616992711407	1.78965509336456	1.22466273682869	1.04659442255827	1.77389313892599	1.53296180505478	2.10009022467084	1.39027348620199	1.24870232328566	1.20299191984679	1.51409776443239	0.680472907292705	1.66715223235723	2.03256946620075	1.96110397138241	1.75643773566564	1.58155354946102	2.03323090656523	1.49623094811057	1.77754084586161	1.03162568476666	1.11574982045849	2.02346220286341	1.94957454868847	1.56550488085258	1.50484549065375	1.40464025804361	0.797179090857391	0	1.47722681429871	1.5492241625259	1.65211582618872
meta_380	mannitol	762.75	27.411	87	0	0.838239072025111	0.838703794471783	0.889319419651679	1.06059509107067	1.25331764735793	0.0322891730897404	0.0211679116128629	0.0608081706050721	0.0248567136845107	0.0244597752046877	0	0.0384678705607279	0.0307314784026695	0.0303156647615377	0.0196345872771234	0.0597420454953783	0.0365146375167229	0.0468518468187016	0.0561098172043439	0.0383529835907652	0.0408123553065266	0.0217375439742884	0	0.020959767781674	0.0184362393283078	0.0321273585525154	0.0528888175463944	0.0413686671714853	0.0540477406168941	0.0350378047853322	0.0355666856331042	0.0447749983009085	0.0649070857011562	0.0257829197854188	0.0289285278420679
meta_381	glucuronic acid 2	457.06061	27.448	244	0	0.058600340990088	0.0585391451574755	0.0575261595138469	0.056290031885352	0.0545901057849428	0.110696240028393	0.0671024428718534	0.0670452568875661	0.0893079929575825	0.0293451917146969	0.051956270698794	0.0639732875621346	0.0641341692103116	0.029045806224049	0.0309525774908823	0.0314622960673099	0.0534846468233189	0.0403920259748621	0.0421962683242546	0.0568180191824229	0.109846443429576	0.0598696580443779	0.0440639824493985	0.0393576097383561	0.0449486288467556	0.0731112379809868	0.0488034283141593	0.0471837082281412	0.0441877816079092	0.0339150833565684	0.0484740844085295	0.0341674479900868	0.0598234734403042	0.0387289477149171	0.0512956870663168
meta_382	unknown	455.11429	27.474	247	0.141787000920768	0.13971419849591	0.137744579417489	0.137206968160741	0.135834910388916	0.138524318979312	0.131399044786425	0.100874147138693	0.145887028001186	0.109560817576321	0.0632397625282316	0.138975453673536	0.151252795970505	0.0979849657680646	0.163044992816923	0.0925654896262548	0.140031076494563	0.0952971491810304	0.0859509677816623	0.154066773920348	0.0901768690407039	0.0902245514968784	0.0736355391327769	0.084670616917283	0.0638413657400542	0.0640118466733351	0.177440576731728	0.369045071311513	0.266987757878289	0.244223362550997	0.249254052967382	0.134786258174427	0.180657512976999	0.208596263248167	0.139368696671544	0.152287957589016
meta_383	4-hydroxycinnamic acid	703.78125	27.64	249	0.0196183161799567	0.0238379988975469	0.0258828805446376	0.0364665697271467	0.0335409323618031	0.0554081439825	0.0322033645740745	0.0356237653326456	0.061143130335779	0.0289761484841239	0.0339477505349814	0.0433211530620984	0.0404120882736313	0.0356777373347953	0.047379603805834	0.0415555533381981	0.0435172755474592	0.0415007871158901	0.0340100599003191	0	0.0284695490502764	0	0.0223699884507174	0.0232141553007188	0	0.0228070021943483	0.0243597246912963	0.0411275839924305	0.0286141506232842	0.0338167662320896	0.0297091461793496	0.0386295517256613	0.030182996471645	0.0411844514488088	0.0276826191041551	0.0157525101378159
meta_384	unknown	305.54286	27.755	111	0.00206828642229669	0.00235078339004538	0.00212402780259747	0.00224078035710241	0.00237362758953911	0.00274721185180196	0.00302625469989627	0.00280932506268463	0.00361450494086453	0.00289087667902115	0.00362143380993707	0.00283161956910512	0.00318791500884984	0.00291551643433219	0.00289707240899153	0.00264420188847746	0.0029844715525943	0.0034364865280111	0.00265709267938312	0.00324309618322455	0.00178913593695632	0.00370043947442323	0.00274535644822479	0.00283924594494805	0.00323148595003315	0.00292921839090898	0	0.00405071003470984	0.00301733332948573	0.00289921919846046	0.0029155472188425	0	0.00317923781430386	0.00326381027530087	0	0.00313601892290825
meta_385	unknown	248.60606	27.827	299	0	0.00441962951192471	0.0046674302707869	0.00486160037850058	0.00408480420919201	0.00384363144729468	0.00310728809068112	0.00324974767823373	0.00347484359926348	0.00375545228619086	0	0.00449294647608362	0.00392968293955409	0.00388369539354808	0.0031774050294927	0.00354972540339162	0.00440194473087908	0.00444129251319159	0	0.00450107747547733	0.00322452863504658	0.00420016468940331	0.00415085607411866	0.00443066199885028	0.00304100102902477	0.00389247866590506	0	0.0065852553835941	0.00443765916234374	0	0.00459079012979927	0.00360315223911934	0.00388712316093151	0.00406481147073382	0.00379659605562029	0.00349329826980676
meta_386	lipoic acid	348.28125	28.017	57	0.0585033135722041	0.0569976914304454	0.0565107878821575	0.0629153000651982	0.0706427306218003	0.0836830300047801	0.0662582010854064	0.0579579190779669	0.0910997683695675	0.058571680856993	0.0912183492875572	0.071809912731142	0.0672626512796458	0.0603987578878029	0.0852883832009718	0.05729823255793	0.0643973348693731	0.0784865287122441	0.057636204461337	0.0754411667575	0.055152903431728	0.100460275641378	0.0558146254911506	0.0611372043690667	0.0766076546379361	0.0601725096220345	0	0.0968675442551101	0.0678256655029877	0.0723927006252406	0.0680499330355443	0	0.0636781889965625	0.0739663942740157	0.0689239523966819	0
meta_387	D-galacturonic acid 2	655.23077	28.068	234	0.021088935576214	0.0208260296005427	0	0.019754544708755	0.0189933934903953	0.0176498477997693	0	0.0124531419139549	0.0704808918597844	0.0128915413039711	0.0117278987606056	0.0214711979265666	0	0.0344263738485692	0.0129522634946313	0	0.0289917604823281	0.0149069225849719	0.0269369066620429	0	0.0257387128020121	0.0055705390268158	0.00826240580028191	0.00252068262456436	0.0387210041179411	0.0189036120264959	0.00185931491768521	0	0	0.00162410467572681	0.00252251175413968	0.0359393300656228	0	0.00390450821547982	0.00128548169987316	0.010637719697526
meta_388	1-Hexadecanol	753.06061	28.104	299	0.10966089141027	0.107526954869296	0.106094644077866	0.101753139771151	0.0904001973024588	0.0839243006187559	0.0457468866172872	0	0.135534270137431	0.0597277159416835	0.0488691806964875	0.050681918117981	0.17713211517485	0.0693546038648676	0.0500658451572281	0.0492760444350509	0.166930036509981	0.114856269138431	0.156283777333024	0.113966131142246	0.169124965373925	0.0602072660691087	0.0612703169653546	0.0477171194273104	0.0241552290633284	0.025901073927594	0.129928540818784	0.121010508585693	0.0869878155923848	0.1545139885785	0.133075075418352	0.0299699208199112	0.191958492153468	0.108012611061935	0.0830087349769647	0.0258629583796878
meta_389	Analyte 976	285	28.264	313	0.00396826549241013	0.00523741449156465	0.0048196800576572	0.00384366517464769	0.00452065701871319	0.00388029292292055	0.0037706937505233	0.00679935862461385	0.00180223280335108	0.00573993993671881	0.00562148525413781	0.00443128377931344	0.00198000356383662	0.00323907324327724	0	0.00606148823269775	0.00129137186281481	0.0025616181145031	0.00249639991646935	0.00218818236952999	0.00158758094962626	0.00447809578346061	0	0.00389649890922274	0.00873201388815668	0	0.00336501340013408	0.0025404229718616	0.00214960506381366	0.00260741985472162	0.00266030401880894	0.00406689420132949	0.00282802634336843	0.00202650077235886	0.00446427205957446	0.0031291923628671
meta_390	gluconic acid 1	379.57895	28.784	271	0.0888449378762277	0.0810927395769324	0.0757678687724854	0.0244761251781657	0.0104237286532727	0	0.0351021756716093	0.0156173904944922	0.021229306947559	0.0497134613698016	0.0102406738783774	0.0219849240226206	0.0654496099066187	0.038869056694926	0.0232349987889182	0.0454792177425659	0.0530905083848825	0.0230110704638322	0.0249963203706156	0.0349960564326587	0	0.0125953651894508	0.0411950734059319	0	0.00359846108789205	0.00643607820234231	0.0288397823867072	0.0163868916092856	0.0315975313630396	0.0114271473822858	0.0383540412063954	0.0177097459382923	0.0392853692809636	0.0360205230696174	0.0120595666152865	0
meta_391	1-Hydroxy-2-naphthoic acid	242.68966	28.879	257	0.00402309123055244	0.00339530817618711	0.00330003746008512	0.0032473623453807	0.00283883132106587	0.00210456197298921	0.00334937240996054	0.00246790693011036	0.00194123587376149	0.00181865241810447	0	0.00150104073665432	0.00504509875654473	0.00112606908779	0.00280927072372959	0.00156478559093565	0.00386340628433359	0.00147150037490619	0.00234927070503954	0.00359911116345068	0.00357645159451204	0.00173831248733462	0.00203473334091236	0.00309242355990872	0.000697746895552071	0	0.00442738191368056	0.00478590440595702	0.00419731715917984	0.004522671330893	0.00507340940850553	0.00142709656699287	0	0.00252223355473563	0.00340616937362981	0.00133836736215422
meta_392	unknown	256.63636	28.916	221	0.001768446539602	0.00222533914313462	0.00259489487709673	0.00325826236042067	0.00308094564856415	0.00327839924723021	0.00243629638868401	0.00343336400510175	0.00289308204532861	0.00243711074750605	0.003691424067167	0.00223131411248958	0.00198847920986898	0.00248282915150011	0.00220469190968877	0.00263163776075355	0.00275614838753935	0.0030555247852211	0	0.00222743704939998	0.00253243489499578	0.00375739834846541	0.00287167083763809	0.00358509996316263	0.00356733713359328	0.00299683233631863	0	0.0036487045191479	0.00296396195474092	0.00264789687707625	0.00263559255231865	0.00322469426135092	0.00205918987151727	0.00169800598404864	0.00336333092433911	0.0016155502545862
meta_393	unknown	238.72727	28.959	299	0.00365200955421511	0.00513681979357025	0.00563560370843406	0.00602869588604025	0.00477274827672823	0.00394964881740722	0.00275865206004809	0.00350636651770367	0.002505575593307	0.00364820840741296	0.00143485845400749	0.00851779240304956	0.00462129092871979	0.00370523095742188	0.00855527418095156	0.00409852293652794	0.00409831670802577	0.00287287068028632	0.00319951551120627	0.00496975184075435	0.00382494779533485	0.00370282682797397	0.00474286797981847	0.00266399042109782	0.00293347273993889	0.00459812622009813	0	0.0042976557368907	0.00363396933738858	0.00302278382504123	0.00681854552678375	0.00306549122296011	0.00280351342095666	0.00611276670498771	0.00295534695110768	0
meta_394	Saccharic acid	815.74194	29.025	333	0.111680054902559	0.110875634277508	0.109454628970623	0.102693248626826	0.0893475311630336	0.081501535993977	0.192956608412611	0.131533147967278	0.196649107943908	0.121624746675538	0.0216645965589445	0.114967628476054	0.216067805470792	0.121625039620084	0.082403814507773	0.216517917257833	0.139861211983288	0.0370877443378909	0.0250706307567282	0.109094744516882	0.131699717517666	0.0232451161408815	0.0405269872048701	0.0360726162566982	0.257251773664667	0.199959762112555	0.0352698592888741	0.0543084352485528	0.0684952907675807	0.0457740012755016	0.0517138064728529	0.048478381348333	0	0.0755498066786519	0.00995053739750896	0.0443442256993614
meta_395	unknown	597.69231	29.097	214	0.0123281127556622	0	0	0.0126078517407234	0.013179585944091	0.0126591436113965	0.011482235649028	0.00810769082377512	0.00821436920959193	0.010708553172654	0.0095377545700175	0.0116105418136431	0.0150508565233564	0.0096624853712382	0.0141005299680281	0.0123353193731358	0.00993295360629979	0.0131467154195949	0.00912679480933924	0.0120968034594032	0	0.0125482514525084	0.0149835434729873	0.0130318919592719	0.0113671498461953	0.0133064948674726	0.0154471774519411	0.0093160039067008	0.0115623132913312	0.00962219812675385	0.00887135749515412	0.016029765906072	0	0.0118451487475181	0.0128377657574408	0.013834732815983
meta_396	unknown	426.25	29.165	318	0.0222927024520501	0.0219126899739071	0.0214568289481187	0.0207740005742188	0.0182002695082862	0.0168911498580909	0.0172843252550316	0.0163777808277399	0.0133882167590469	0.0170000678994795	0.00954060666681017	0.0151769219909302	0.0182638968828985	0.0117196123249944	0.0127662983478454	0.0119792510394202	0.0201513928345487	0.0112748953033425	0.0144174720669148	0.015270852652575	0.0115352319135693	0.0139334762283998	0.0170855033682383	0.0168204462746819	0.0100429993589344	0.0114074356874638	0	0.0343406877168907	0.0372376766161012	0.0387829488597729	0.0370155017722146	0.0133321987972224	0.0321234573313994	0.0158078231721136	0.0325310958701286	0.0155259840545584
meta_397	Analyte 1012	290.71429	29.184	204	0.0106841476521463	0.0107127575935625	0.0112757088155854	0.0111824745854286	0.0114241806318784	0.0100302152182722	0.0104663761218345	0	0.0110392877760532	0.00731750004685904	0.00445157470843305	0.0178731659656579	0.0107112123049779	0	0.0237058863527752	0	0.00376440924716266	0	0	0.00638012241966647	0.0127679327081538	0.0161241124032071	0.00920338105861201	0.010140458464104	0.00674539273029116	0.0084391704596785	0.00668953812759403	0	0.0100479086192631	0.00906682010906612	0.00828129901348251	0.00674858618154316	0	0.00375733698585622	0.00716943218323917	0.0112351824523468
meta_398	Analyte 1015	332.66667	29.32	197	0.00232851092375312	0.00219075006801296	0.00217220438108497	0.00213986143242162	0.0022008523670083	0.00217152642965877	0.000972963011840585	0.000299001314770158	0.000549433481363697	0.000648370064240038	0	0	0.00257652454229432	0.00072454698076368	0.00140862734625223	0.000646286625014893	0.00137496872206355	0	0.000289804585015709	0.000584359025557689	0.000443906759191165	0	0.000406569574189907	0.000898145632113864	0.00104139535485834	0.000879099400075459	0.00522453048246302	0	0.00373863099690288	0.00740815410388858	0	0.00190630126249643	0.00564698470684637	0.00325505169610144	0.0051826333355397	0.00255992469693769
meta_399	unknown	397.33333	29.381	305	0.0247958658803914	0.0234288127189147	0.0232476182492815	0.021912349342217	0.0217598978517858	0.0186139032445161	0.02286778717888	0.0180905899087534	0.0210116523444532	0.0165957683131559	0.0168514727801385	0.0369156958043931	0.0314081159420728	0.0282935158463681	0.0382427286148165	0.022801291724016	0.0259312026951836	0.0165848162181885	0.0126377293977314	0.0206573659997027	0.0177229531870176	0.0143504077995785	0.0127215147666979	0.0186263746632655	0.012209518009916	0.0161387493244829	0.0183249539928643	0.0163605651806576	0.0184012768303029	0.0184136914242681	0	0.0411242918479632	0.0250321049075111	0.0333540167174513	0.0143668597000637	0.0105278539585046
meta_400	Glucosaminic acid	460.66667	29.415	204	0.0582553933812933	0.0568010244636552	0.0565030630595688	0.0639163623197307	0.0639755533921788	0.0680994558414319	0.043533151189838	0.0362834443170033	0.0598004247480887	0.0498307145914128	0.0823995892554785	0.0599014123661757	0.0557767753268754	0.0461429351128891	0.0665133490484549	0.0310503957977837	0.0737598486028099	0.0743488698968596	0.0733657796065065	0.0643635320240424	0.0641549738554407	0.0703014149294103	0.0479360592885902	0.0693884208783035	0.043312106350084	0.0437404189034332	0.0884374436777293	0.0884784831743158	0.0783036333528747	0.101717631911424	0.0949732666953385	0.0431034738538777	0.0760750486930474	0.063744569529856	0.0782357490760387	0.0846721333470201
meta_401	4-methylumbelliferone	270.32258	29.509	234	0.0737600007724083	0.0739958263361587	0.074039735812134	0.0720356017085852	0.0693218668269642	0.0659930323654872	0.0118220636160866	0.0159864701663365	0.0386606526012293	0.0122061549908367	0.00290460310237745	0.221527994766339	0.176226880252821	0.0634956018673361	0.18828745615848	0	0.0662736147059112	0.0531656449434519	0.0349384611944424	0.167129459878707	0.12789578864026	0.0251272426391158	0.035019823830456	0.0139621097178315	0.0173590757983932	0.0361164226005149	0.00860385223390779	0.00907230997329581	0.0381338304483103	0.00809759687017879	0.0098942104938349	0.141089953724928	0.159856217460504	0.167628242769576	0.0136596193290262	0.053376341502509
meta_402	N-Carbamylglutamate 4	389.125	29.544	174	0.0114992686783496	0.0124939431112762	0.0134629666935015	0.0179888760637107	0.0178745423130796	0.0188947607598356	0	0.0045836381773948	0	0.00244769527674747	0.000966634031408822	0.0103690098825943	0	0	0.032643833223359	0.0143349448343535	0.00538840108495512	0.00795573485807875	0.00213526376825178	0.0128527698296753	0.0182515395714597	0.00331372299013356	0.00255587239939966	0.00278325956690655	0.000685455765655752	0.00143072302475923	0.00386866498786273	0.0051675086364976	0.00356249793415775	0.0038621830213317	0.0116341608226078	0	0	0.0460812291608624	0.00690115559432661	0.0318156968717394
meta_403	unknown	387.56	29.657	284	0.00318309291949599	0.0027842724813349	0.00257515095858603	0.00239860034707794	0.00170967409510746	0.00215017805948863	0.00214116238347878	0.00177554370660922	0.00179666096800142	0.00252744610897938	0.00177226744644908	0.00205337211303368	0.00239245979301007	0.00211729851468922	0.00231253099789609	0.00240648674646005	0.0024367970086424	0.00171418210979409	0.00224648764806387	0	0.00303961555213651	0.00179416598397934	0.00225152169304131	0.00273724627549431	0.00180757072540688	0.00150564821014769	0.00267016534384716	0.00237304581136792	0.00162036923258993	0.00188608807352316	0.00300459326207611	0.00144538801329815	0.00223509353114093	0.00228963034716585	0.0018876892698199	0.00133527026673274
meta_404	mucic acid	618.08824	29.672	305	0.00442608750315759	0.00418195856309967	0.0040545066164948	0.00384183977474626	0.00361386670203595	0.00259020088082006	0.00397708146523257	0.00277592545614366	0	0.00242458997984131	0.00137994073607773	0.00553296093530344	0.00775321562134266	0.0025548148751106	0.00578898118375461	0.00669918946166603	0.00491938164962396	0.00370671786937285	0.00208431143507152	0.00390528584273786	0.00665554066390034	0.00062838151391556	0.00141466338385437	0.00165398627699895	0.00244538070231085	0.00230458948041578	0.00436187908260628	0.00652423889558267	0.00275658696212563	0.0027594319022226	0.00339363342981421	0.00428164142687314	0.00868716261070873	0.00750929594125164	0.00265619013742831	0.00390698209006816
meta_405	palmitic acid	866.11429	29.817	313	1.01248244721343	1.00441238622019	0.996052844112532	0.974251480195284	0.89984601790743	0.846731961406331	0.94101123339542	0.933790286865283	0.966971497265372	1.00031359241493	0.85806483244567	0.943966831223722	1.03222685484006	1.06527668645487	0.966192530113256	0.960312401753557	1.15671808697716	1.0573981869964	1.06795752940011	1.00609182881096	0.988533824936191	0.99786928243315	0.997872238165028	1.02262092378116	0.765096015226111	0.851253328815714	1.19190848202797	1.03935233140477	0.88301012858077	0.910249036120506	1.07727280169555	0.675248058478946	0.906664962448115	0.910763617572006	0.860365090569762	0.618939341439449
meta_406	unknown	306.8	30.071	281	0.00544810390375093	0.00549920233292766	0.00540840344028246	0.00556049946876908	0.00464035218893181	0.0043860838306317	0.00376955649933298	0	0.00242930219101878	0.00594142934521274	0.0134442940765263	0.00611535506970062	0	0.00558218825567948	0.00315721576635613	0.00820026920874256	0.00086715345189731	0.00289901289555163	0.00221342431156663	0.000956955947463268	0.00187624389077259	0.00626888621234077	0.00942894822927681	0.00463034206460072	0.0145495619738332	0	0	0.00276300416853811	0.00153845834296424	0.00224786166049145	0.00363110320594743	0.00848662334514176	0.00600176849626556	0.00141238539126142	0.00486840070447112	0.00305546416895633
meta_407	Analyte 1039	0	30.158	180	0.0468773101104296	0.0465060919386856	0.0459111537910397	0.0454519518810425	0.0445123416828287	0.0449983028839676	0.0470779303934177	0.038094331415874	0.0349866101604739	0.0476760576690609	0.0408365793584587	0.055612327476624	0.0424800419098715	0.0487907860298542	0.0475419569546382	0.0506544544419114	0.0423756902106864	0.0395340878385118	0.0351552119866789	0.0440430163805341	0.0438514939916635	0.0379605815406214	0.0459827520008693	0.0623725215694973	0.0622583524428267	0.0590424731665976	0.036969328122827	0.0271172533633482	0.0361232844339554	0.0324729866797507	0.0394222158862563	0.02849557216717	0.0172930330357611	0.0364558728769558	0.0436884099739649	0.028130901735856
meta_408	N-Acetyl-D-galactosamine 1	804.67742	30.386	320	0.00969360136321672	0.00968032893257079	0.00961044921461345	0.00775027658667568	0.0063918625325127	0.00722743142368949	0.00645773978249488	0.00455953826007938	0.0040368019752785	0.0069975046489785	0.00411307018402032	0.0110167041026554	0.00920594702378044	0.00547712383329001	0.018386405441565	0	0.00435498982446245	0.00264335177295053	0.00401735719321253	0.00592048749946725	0.00417247705539712	0.00759111505301924	0.00941118235830682	0.00805959107552187	0.0057598027177206	0.00621934358828663	0.0107406656254543	0.00558922978228683	0.00430015501097197	0.00682757734983078	0.00778162300537773	0	0.00137810846096566	0.0156796252626389	0.00719343500627438	0.0114635669610404
meta_409	myo-inositol	884.70968	30.68	318	3.62795808859306	3.55611005792617	3.54312642730667	3.55284553843807	3.97794785329848	4.43194053737708	4.64052625437729	3.72713352196845	3.79647349203104	4.16372096497292	4.14169761042108	2.58902984561835	4.84989701782811	2.83106736269699	3.64076143935421	1.83812242400974	4.49119764280324	3.88584381473923	3.42860189242323	3.66955994394257	2.87596940022347	4.49640405062771	3.22298048771385	3.55816797487442	0	1.89069412806193	0	4.52250163098607	6.25129811528277	6.50411858407279	4.03768889473173	3.06916907288802	3.88601645352434	3.98524879041666	4.3168966974975	3.68597662354758
meta_410	unknown	570.74074	30.87	93	0.0308213076390028	0.0333543779690571	0.0332962083768929	0.0311013669984043	0.0408132201597281	0.0463953740244572	0.0409737239586526	0.0185253219279357	0.0635848702480147	0	0.0368672380174956	0.0271211227524881	0.0451741344876372	0.0308812141628114	0.0321330546367533	0.0118725806801235	0.0522320915439051	0	0.0430301825640404	0.0585843468198625	0.0344523447857046	0.0507808848376704	0.0243699137358082	0.0298657767248891	0.0159380552192954	0.00915736039723778	0	0	0.0446371524812025	0.064339613009164	0.0467445146831712	0.0225699993434363	0.0531184081682323	0.0691386454422669	0.0328560246493394	0.0194985744489392
meta_411	N-Acetyl-beta-D-mannosamine 4	460.32258	30.945	191	0.507740643758253	0.521201541595458	0.535110327630189	0.705810058760352	0.794598070892512	0.856230196281026	0.690304045698896	0.367184090827246	0.865383477251179	0.381926529590859	0.713985419157731	0.846984048453115	0.948324104317552	0.676847761874351	1.21990407202388	0.625197079373226	0.817380885233656	0.625300041334295	0.383246367390468	1.15595186714121	0.50643767976539	0.833007570788661	0	0.882415489197882	1.02734185209543	0.751690975678577	0.236348306580869	0.905453454247592	0.858793704990338	0.467344295655835	0.792182024490241	1.33216875538544	0.786478108482213	1.30143793811941	0.326521007457491	0
meta_412	unknown	419.3125	31.003	110	0.05774799430083	0.0677655777346181	0.0680411686538998	0.0763107271075545	0.0956958429686908	0.101454564513304	0.0905692678239457	0.0764655061891191	0.0983988673689779	0.0813383066711596	0.0986724478503602	0.101836936378274	0.0756257172864077	0.075076223766912	0.10729188643852	0.0693608664901866	0.0773670913642407	0.102158971133067	0.0617920789070212	0.102509217164365	0.0658638521567251	0.0989807215237613	0.0675833528583164	0.0835803474086858	0.124964747215805	0.0985816535689179	0.066397156916993	0.1136265495464	0.0831071135255617	0.0988614016850463	0.100238772220953	0.0904928688150201	0.0697133194555181	0.0933310303310599	0.0948475093569906	0.0686477885456293
meta_413	d-Glucoheptose 1	560.38462	31.026	319	0	0.228552066394827	0.226617073374876	0.221526831644365	0.191580469020267	0.181083375699775	0.111726462352216	0.128182962810755	0.107314688654966	0.0600496883318094	0	0.130063143908612	0.110801227163877	0.116829076649976	0	0.251791547491089	0.0936528383162071	0.0744821593220331	0.0322154665089165	0.104492096921514	0	0.151483601624719	0.193194644913361	0.082376053827757	0.132744748340808	0	0	0.465999238885162	0.342877730118548	0.322012863533841	0.447297834824928	0.141355364254384	0.225157774397363	0.140037027079886	0.38924467937609	0.180376586453073
meta_414	unknown	453.13889	31.199	290	0.0618603583715716	0.0601596469672599	0.0595501247183188	0.0561643938056545	0.0515381971587137	0.0481206783647382	0.0721595293326583	0.0537651457180262	0.0614614252719061	0.0581538774642821	0.0427375563379018	0.0541892576920357	0.0790554184157475	0.0457750464271327	0.0586737818676285	0.0534390270474617	0.0706813461544744	0.0439781625225936	0.0547672736508032	0.0698257625189732	0.0601320881196348	0.0343264205951479	0.0315221102423252	0.0455450175483166	0.0221788220697085	0.018161207410001	0.0590431875929655	0.0373109171301825	0.0612338107864073	0.0430274973714173	0.0418882846997639	0.0383184547483232	0.0652029140178784	0.0539612997364625	0.044339822264161	0.0505764091491949
meta_415	Glucoheptonic acid 3	550.24242	31.297	217	0.119577733329317	0.118844244129061	0.119600473657584	0.115898722055022	0.111892463921489	0.110223254956527	0.137595877586032	0.100758559834319	0.105634897087095	0.102597097374599	0.0644915037416793	0.0985081609421061	0.143568556886683	0.0983824968824692	0.134102646550138	0.108213916383513	0.103580678565168	0.0911126011045997	0.0838135506181352	0.119692666780138	0.103945614116801	0.114892063181401	0.105931883539033	0.129891392790419	0.0924674601539844	0.090581058072071	0.136921133409615	0	0.168589102071301	0.168495561140273	0.164135135757032	0.106913556217073	0.195810258876507	0.0879443788811512	0.181449392050999	0.0997201656978846
meta_416	cis-Phytol	289.22222	31.323	71	0.0637304988326944	0.0702379067945332	0.0719609378926467	0.0637026387999792	0.069128610779649	0.0766746634623764	0.0637300996303313	0.0600609742027631	0.0849112572481847	0.0586470828088373	0.0831108185142591	0.0675895250426723	0.0660099385056664	0.0585670261279425	0.0826227554165506	0.0546023681523549	0.0638716259844792	0.0721311535821353	0.0627600929413512	0.0718250021823819	0.0516690706869176	0.091135130725225	0.0562949052460608	0.0619924695368113	0.0745580007214233	0.0584704206311912	0	0.0917692731754915	0.0657545463248694	0.0698982020079833	0.0658359367735909	0	0.0593190828403474	0.070600117860903	0.0664702096757405	0
meta_417	caffeic acid	780.77419	31.523	219	0.0240904530017351	0.0360534422933623	0.0416703638524331	0.0520484837982364	0.0718604087198307	0.085767210546926	0.0585205926391945	0	0.0825518397922599	0.0407535051094103	0.0448597069865927	0.0547855109026127	0.0812475145038015	0	0.0677534102900641	0.0554560047209278	0.0578085082520397	0.060055268222186	0.0291585130645843	0.0679601079136252	0.0680660944360498	0.0549889543044791	0.0391377518195812	0.0396171028661475	0.0351618520863881	0.0436391790363801	0.0472404217680691	0.0805917966090781	0.0911257061533723	0.0637309678139741	0.0555211835403041	0.0635828208872284	0.0891541685635659	0.0837821427144971	0.0784244000263154	0.0691957801835221
meta_418	unknown	478.78571	31.592	262	0.00168478688299557	0.00138914064919287	0.00151781130606679	0.00131356690643585	0.00035724780586226	0.00129870561868453	0.000568374957186816	0	0	0.00143095903267985	0.0017884132357142	0.00100158513723857	0.00109099763676488	0	0.000522614634528043	0.00105930602974596	0.00120175744436665	0.00129328449496285	0.00132850132521405	0.00107531503745102	0.00102466106188987	0.00113736529093179	0	0.000588191662330327	0.00143831436160597	0.000977998874089897	0	0.00292504408349612	0.0017863277018434	0.00206537852961703	0	0.000279979826676331	0.000910652527158512	0.00132505107601996	0.00153850464259878	0.00172489798905165
meta_419	Analyte 1103	255.25	31.73	295	0	0	0.00102725946166752	0.00145131698568415	0.00121339834996881	0	0.000895687701710835	0.00111139271964305	0.000919047725672757	0.00108213113026705	0.00109882834638247	0.000935581120007459	0.000695783036621749	0.00113379928225102	0.000994943900880887	0.00103775300252703	0.00111349497320823	0.00116528425181131	0	0	0.00117267556445025	0.00154827705724055	0.000947055834803649	0.00136906149658245	0.00142654122763276	0	0	0.00170986012855365	0.000898835106503807	0.00110280040770631	0.0016606851163623	0.00179493203048762	0.00102088862193653	0.000692367978883167	0.00100389183099804	0
meta_420	Analyte 1110	465.63636	31.856	204	0.0265899484700806	0.0269684493154325	0.0268597999779221	0.0256451398512346	0.0249733067123723	0.0249468201102298	0.00989905801316152	0.0108470004761523	0.011216890377076	0.00836061335805533	0.00534015388183724	0.0266698896566403	0.0330422564228852	0.00835356112052517	0.0405151513329585	0.0130505448751043	0.0162923586014053	0.00971350736914929	0.0089493161072093	0.0185754741344129	0.0110622929873031	0.00753259559706403	0.0168573332738449	0.0106488954753667	0.0129269340601563	0.01415279644123	0.0390443177825143	0.0488543432741154	0.0450438236556994	0.0511824665225038	0.0406312305316736	0.0615790810917021	0	0.0417802509213652	0.033136374289371	0.0310970244144881
meta_421	Analyte 1115	306	31.956	327	0	0.00692414087832864	0.00686739703109197	0.00636449762876215	0.00580121519582431	0.00550676651040903	0.00325740346107714	0.00295369590636136	0.00641862118773458	0	0	0.0045624963681589	0.0100846573808251	0	0.00461367067205525	0	0.00761743550320728	0	0.00910506619938557	0	0.00883474882430998	0	0.00470859883919133	0.0034961275058914	0	0.00267911113711337	0.00856578284768716	0.00890795105162833	0.00502028010976375	0	0.00929857738840242	0.00822684212978831	0	0.00651730603478984	0.00568064745632092	0.00273124545374268
meta_422	Analyte 1122	0	32.114	116	0.0398843126844593	0.0431231840026716	0.0391206364822723	0.0312580138017742	0.026563942771309	0.0295144373906301	0.0145091768488136	0.0136052261535608	0.0191337794035226	0.0260593505682948	0.0190611174398129	0.0542582244275232	0.0798906926231759	0.0265382289857392	0.112666055112537	0.05296501215343	0.0368622801697338	0.0208107605516002	0.0250257136078206	0.0451396871780373	0.0475376204538607	0.0305691821457923	0.0419566082349395	0.0373091689858924	0.0157383314481901	0.0181850149610265	0.0648855079560966	0.0456359747119813	0.0676874748075592	0.0547910558199436	0.0644261976889731	0.0764346914273816	0.104773135743751	0.0959469006648922	0.0607738147172572	0.0489667184006899
meta_423	Phytol	955.80645	32.243	143	0.373075423817959	0.374308635373953	0.371814900464009	0.378125604049776	0.400293222867447	0.424685668326236	0.458273533180969	0.402971421246353	0.308192858047042	0.435809342125029	0.452227922775038	0.479442410591608	0.396128627425235	0.370652304856729	0.617134714164922	0.402659375494898	0.141573446256937	0.120395744629471	0.171609300905942	0.414064907231169	0.29718928154869	0.628890289503656	0	0	0.370333642029949	0.308990717967084	0.293523886789494	0.22655039118147	0.368252047521195	0.243301161105517	0.262683228646957	0.497753733301673	0.399657633874159	0.463968954375714	0.242084134486786	0.295341643051419
meta_424	Analyte 1126	0	32.265	217	0.0355566642133607	0.0356689927302333	0.0345613002624353	0.0345882770815445	0.0335984494466931	0.0319542844171809	0.023058618563896	0.0398021206661347	0.0270908738237684	0.0420987074999965	0.039463005086706	0.0309429671482433	0.0139454488702139	0.0391068019005534	0.0251638465483864	0.028686624114048	0.0142021975676709	0.0403446677222529	0.024820715244036	0.0151820725914348	0.0107464972647913	0.0398798223061371	0.0242764651078624	0.036630965244999	0.0288189833214434	0.0364235124055666	0.0382717143798886	0.0122832273007569	0.0170609905127856	0.0167289997426911	0.0215017246748401	0.0683864699589175	0.0179003179400402	0.0164952201578755	0.0363509702234539	0.0301075600301058
meta_425	Analyte 1132	252	32.442	235	0.00902405194837724	0.00901414993729512	0.00901139208556647	0.00904202679890214	0.00872576305122668	0.00853833640054546	0.0103454291549932	0.0085382980039389	0.00723743818376698	0.00767757647527324	0	0.0082460857172825	0.0153039724979515	0.00658824054941566	0.0128403166851845	0.0106633527877256	0.00616411481534312	0.00529487375250413	0.00446460482029462	0.00824854536217508	0.00821295655005964	0.00697234460283287	0.00887313236098124	0.0104283959036975	0.00534977898895969	0	0.00526363298947332	0.00427647104035215	0.00741563602345184	0.00473943810067641	0.00485643389648728	0.0155860324401473	0	0.0110783399013416	0	0.0114489266050024
meta_426	Analyte 1134	420.57143	32.507	217	0.0761951859022049	0	0.0756161873174616	0.0733982792396689	0.0715942775867717	0.0703245245097935	0.0350986198880586	0.0477300861252615	0.0420267356061754	0.0604431927096925	0.0445230011152355	0.0669710652410139	0.0339703325728162	0.0564621981714527	0.0674741505133477	0.0553672105027756	0.0392327786240757	0.0848613484652775	0	0.0466982553150209	0.0204369063438413	0.0674708657176752	0.060032586405428	0.0700863084541563	0.0362830052726977	0.0595404543951287	0	0.0486894602677934	0.0645458619939051	0.0484560455993103	0	0.124843553564275	0.0776742408964101	0.0647433378428043	0.0829696837729834	0.0967455918085585
meta_427	Fructose 2,6-biphosphate degr prod 2	466	32.613	299	0.0163888204111136	0.016070788204959	0	0.015148017375632	0.014231607955476	0.0125669143907804	0.0161328418976163	0.0124024466399651	0.012659904787275	0.0183681311425639	0.00914907715710483	0.0133061252179669	0	0.0121395885655117	0.0317573362391783	0	0.0175652971158966	0.00700563165197187	0.00611589969174978	0.0252539084736938	0.0144760601441854	0.0096777981584741	0.0111485716236074	0	0.00316652926127545	0.00249317605753086	0.00710725339018401	0.00454413709463676	0.0116030875603914	0.00967662287879874	0.00502859251215577	0.0049713309269407	0.0228697760026979	0.0184301440334921	0.00523962492480052	0.00798743516039847
meta_428	beta-Mannosylglycerate 1	552.58065	32.723	320	0.00094466278622442	0.00108942294074575	0.000907915527392272	0.000818418532176756	0.000834098858126315	0.000772207444737141	0.00095457799687452	0.00080495316630148	0.00084308236412633	0.00117958616087839	0.00122319684941444	0.000302076094403458	0.00121406704248302	0.000926186518836225	0.0012600075284399	0.00111854909418637	0.0015239050544492	0.00129296449435497	0.00117609041509001	0.00138305328720927	0.00141327782027245	0.000888161066982908	0.00121441642871606	0.00109390924093429	0.000941738559923354	0.00133414233140551	0.000656652019863003	0.000623451240744826	0.000644406424314606	0.000601614495167999	0.000636238896807847	0.000668784037374514	0.000958646953935207	0.000845410270111257	0.00243067781779368	0.0005628224615151
meta_429	unknown	570.51515	32.894	228	0.0274344705471579	0.0258962003054185	0.0253797828799742	0.0243671971061057	0.0235218123401688	0.0232596509595397	0.0258291099676836	0.0167302540296755	0.0315507453800832	0.0196402093980057	0.0162874409300457	0	0.0334544384816906	0.0214240351688145	0.0267027218603854	0.0209097285525953	0.0352250040560596	0.0168501823273782	0.0187494058393121	0.0332207394333833	0.0260983696735809	0.0208786564913293	0.0182861111032698	0.0310070837264529	0.00857579244938842	0.00805524049879814	0.0169471201880625	0.0236852863612062	0.0291524525356789	0.0211889907173358	0.0179190818121867	0.0105872993202085	0	0.0296641236799405	0.0146744222269706	0.0202365711670608
meta_430	tryptophan 1	729.76923	32.904	202	0.200203284015692	0.199872270313894	0.192571351975932	0.16838539647229	0.152425146700492	0.146740624922146	0	0.0545148483162896	0.088160314806965	0	0.0582429978817202	0.0672201349643703	0.404564566024989	0.12394446846918	0	0	0	0	0.0473847371252248	0.110966038117022	0.151757452077864	0.116054421997428	0.118513170372466	0.0810044222620958	0.0316876589230334	0.0353067566616198	0.328197650247778	0.648891341749897	0.312636873445175	0.403567566445141	0.49401682039014	0.112630442353158	0	0.53359250939812	0.157041424206331	0.084779518382405
meta_431	linoleic acid	897.13889	32.931	67	0.115374527254102	0.114578252921199	0.114707981239183	0.118128731803219	0.139701880833597	0.170944424824921	0.13377519302474	0.0636685299952906	0.223838815068047	0.07490668721455	0.103102321122651	0.079719420084502	0.133874176297673	0.112216800926527	0.099332734591465	0.0538816531267279	0.267271877950171	0.123848082397784	0.154504853846224	0.217001480163372	0.132654529908256	0.172479430485963	0.0830944173188427	0.0932944384365213	0.0615420297408247	0.0664952270153284	0.172013496600806	0.367838861966846	0.16710222205507	0.317426986416104	0.17351253854532	0.0669229934281573	0.114217285297169	0.218781579984273	0.137642436319645	0.0826632511329899
meta_432	linolenic acid	773.73333	33.044	108	0.0492056256232746	0	0.0490684822825038	0.0488878627116208	0.0530464663916077	0.0587121933218935	0.0689469853041279	0.0368597133581611	0.0882809012320462	0.0421865871099713	0.0468018809197078	0.0314312702093117	0	0.0521418342435795	0.0445258834102804	0.0274283111219282	0.0871769062663671	0.0478385010659526	0.0707296344750619	0.104266537129861	0.059022847775396	0.0829970106979699	0.0560730628225907	0.0499360106113303	0.0199931284998529	0.0250477353446015	0.0506121489668313	0.0777053664312127	0.0607956121769598	0.0797935311274913	0.0510651429721567	0.028180568940353	0.052631946520868	0.0697963396168389	0.0382029199695885	0.0292655839883715
meta_433	Analyte 1164	0	33.312	255	0.0606551702364489	0.0642509418842798	0.0624347403660508	0.0593340007649393	0.0541758168339341	0.0539635186790668	0.0363365212332798	0.0378872935013497	0.076840426083407	0.0559413798752555	0.09994742424471	0.0309228662640193	0.0618294076422513	0.0491156823309728	0.0876703883623159	0.0424584470428468	0	0.0433276237072006	0.089497216430427	0.0873130925617166	0	0.0351578997238837	0.0843861273843744	0	0.0352661875789013	0.0223029047576342	0.0339795285851999	0.0324473436499778	0.0479457980285055	0.0240330208367486	0.0199637902347745	0.0565493486296632	0.028385954914865	0.0465196476240267	0.0311840884547348	0.0910518303669962
meta_434	Elaidic acid	355.9	33.388	204	0.00775907101388421	0.0078787506409797	0.00840303774915554	0.00768786112972448	0.00804027535561092	0.00765067683444092	0.00519584111696589	0.00453983427020553	0.0060376238251836	0	0	0.00671132863219508	0.00903119461285858	0.00527893822114413	0.00961443426386934	0.00524999666093077	0.00888823459595657	0.00428780228531308	0.00609512003564628	0.00786674676040204	0	0.00463696480350197	0.00318077059666967	0.0101634680716942	0	0.00254704898571546	0	0.0235416790194845	0.0163239044461322	0.0183365158575714	0.0149798546871411	0.00801200586136951	0.0154570442466887	0.00994935326551527	0.00733690626411776	0.00720063080845719
meta_435	Analyte 1167	277	33.409	218	0.133290820091586	0.136513591928552	0.134424727874468	0.125036096378085	0.117352951366023	0.115617795709439	0.0208143202923997	0.0485279050928299	0.0592285865764724	0.0916632733286047	0.0735143174349144	0.019691515369166	0.0788931473744765	0.0283496840643197	0.0881704518230742	0.11264033357286	0.200735774663837	0.0300082200614748	0.162118789118341	0.0982979339978216	0.101229681406129	0.0186966345505524	0.0563756398747238	0	0.0452417077175136	0.00856561415112537	0.0275649187647832	0.289066087160467	0	0.436058732363194	0.351206294804777	0.0338377773908822	0.0558573150038568	0.0638328296014734	0.287651188849836	0.0337778661749189
meta_436	Analyte 1169	0	33.467	144	0.134809497977623	0.114129218383856	0.110525981511379	0.0974752623988438	0.0774855071411403	0.0916358875379677	0.0885105499478549	0.0735676547587556	0.079228706886988	0.10519174951988	0.0645392986449627	0.0727472982097044	0.0907478675596024	0.0875405205949683	0.0994239446656307	0.0964668049442748	0.107307941492565	0.0638406614002475	0.100158510169058	0.0994374998101387	0.128832929151669	0.0698966013171437	0.0990654440648371	0.124641157172545	0.08269809383402	0.0710562252554268	0.0985372027874074	0.10942325484423	0.0823397165652278	0.0958740477535876	0.110529785573601	0.0513873640932124	0.0904635844902329	0.0752643112178746	0.0817472784557471	0.0525943732612843
meta_437	stearic acid	844.34286	33.551	341	0.684318260631625	0.665755113714071	0.651256643106412	0.595286896230385	0.517391260892234	0.460787983783611	0.547717642476397	0.570889509627473	0.513227501356623	0.642929038746355	0.47877383843063	0.556643442783678	0.619270501098724	0.620828190068103	0.558555838325406	0.624021523687201	0.658115571022421	0.61074144043011	0.635041295348933	0.545188703230746	0.613092021320235	0.519017699438434	0.625360931119343	0.612211780123609	0.42610904530306	0.502208511085268	0.750982191279371	0.567103043581849	0.512813459553005	0.507727162639937	0.666955003760097	0.366163962671647	0.559484197488445	0.50929016864192	0.512379029445337	0.304670434191167
meta_438	Analyte 1177	523.88	33.704	204	0.0972292720223038	0.100725835640674	0.103356450710645	0.0974646850619467	0.100657945049556	0.104301527592027	0.133403910339501	0.0822379720422805	0.0984324700736254	0.103135497765415	0.0795402879474694	0.157609031871103	0.169291409898239	0.1117624416327	0.16652173560829	0.147806988473283	0.0814880740957709	0.104002337692084	0.0738844761588606	0.109626765485139	0.11884262904137	0.104839066701933	0.100984055479083	0.108213617507206	0.0943193648155407	0.101467725975256	0.0638634021665048	0.112401603496469	0.137387331064577	0.167241287793838	0.135504040047889	0.116449403140901	0.125946074323606	0.100523397871154	0.0844505911922445	0.0837105201166859
meta_439	unknown	430.68182	33.775	284	0.00635085255442391	0.00658850580237218	0.00669176965044371	0.00624131120131765	0.00592685003338664	0.0060000063140559	0.00651182964082387	0.0071560243072591	0.00606754331252602	0.00834258265795783	0.00746029296052464	0.00584013245735666	0.00642070319821058	0.00664350397306286	0.00635950609306771	0.0075833312037318	0.00490824724868491	0.00577724409557503	0.00465916144744077	0.00550881245734714	0.00597449753671069	0.00714815499618845	0.0071146088214405	0.00721915394544531	0.00659417739318274	0.00754129388434824	0.00560808586628104	0.00299372225468175	0.00319521007672053	0.00347209962060338	0.00295945650207143	0.00736804661147914	0.00651519297258903	0.00355923305927461	0.0052043863702425	0.00590573294226344
meta_440	unknown	416.40909	33.81	217	0.124897945376389	0.124302906463544	0.125362010020504	0.12501899451625	0.12166350492825	0.116070964707825	0.100189602415217	0.082589632500605	0.0833133637249356	0.111131385853975	0.102325805585725	0.101293773001128	0.117124824890222	0.10472587380947	0	0.110760132620636	0.104492023445658	0.120016737540075	0.0971482987848841	0.116490377137245	0.099001583574818	0.12723634822001	0	0.100916635404686	0.0839313593497857	0.107331756571331	0.112736890602089	0.0769257972963323	0.102213310115777	0.0895897208323922	0.0923672875200217	0.089975642942579	0	0.114808213332618	0.129431826687346	0.129426045149664
meta_441	Flavone	296.84375	33.983	55	0.0151063549229503	0.0152992068929325	0.0150214617190578	0.0149439546656584	0.0168908378839591	0.0204956809490934	0.0165663379901207	0.0113128663660489	0.0147031441965786	0.0164078151413546	0.0160088539581745	0.0207602767282738	0.0134779033053677	0.0161222460861515	0.0184499800627602	0.0150877602796648	0.0125421421874847	0.013054414607316	0.0106271395107423	0.0171638381923551	0.0147224577145493	0.0156878636557519	0.0146385790910656	0.0184954424644297	0.026633675661744	0.0219242928636089	0.0124622313522682	0.0123404923745187	0.0123947562578861	0.0149701293118775	0.0134422101235128	0.0100079220439225	0.00467647806201528	0.0138961070397602	0.0167800168085405	0.00700638162271873
meta_442	cystine	238.27273	34.023	227	0.001587105076951	0.00192058154885637	0.00182162102317596	0.00212929270665352	0.00210299395298239	0.00210458281719026	0.00386716842569028	0.00285310410416222	0	0	0.00237753957633694	0.00311025834592912	0.00237271952651193	0.00283133786166517	0.00388783517877026	0.00255104654875212	0.00195875036341206	0.00255744893460873	0.00150062533219975	0.00256857577018164	0	0	0.00200915063335917	0.0031040383765389	0	0.00289050607193599	0.00170699277766067	0.00177009727824469	0.00217826582057802	0.00177980381687949	0.00241992048469419	0	0.00138056668167558	0.00212719819401722	0.0015413438063751	0
meta_443	Analyte 1191	586.5	34.101	320	0.0394876233636304	0.0384537506669592	0.037574994456835	0.0351789720724579	0.0317716793989309	0.029007876405491	0.044956396784826	0.0394617848006199	0.0287950207271884	0.0443980629480707	0.0289064837705461	0.0282879422011403	0.0518715871461671	0.0286996143704575	0.036775985342718	0.0414756189922755	0.0427995674988213	0.0357539226958593	0.0397808591417757	0.0484535743468812	0.0546308397151381	0.0318318956749627	0.0421900574985852	0.0455178020654148	0.0256282726564065	0.0248579892823649	0.0264810784336161	0.0184324781951287	0.0261945618713134	0.0228054862005577	0.0194346857708433	0.0291670302366147	0.0646713711338948	0.0272546705583317	0.0255789044270183	0.0262178503646798
meta_444	Phenyl beta-D-glucopyranoside	456.82609	34.288	230	0.0116894101385658	0.0115518050926473	0.0116349295546011	0.0113343619858581	0.0111692504269211	0.0110808726731066	0.00998301786284425	0.0065081408862011	0.00742091032300602	0.00911559235809772	0.00842188531666558	0.00935281146379609	0.0157285962189751	0.0082927811739189	0.0123683376665917	0.0104749651602924	0.0109788137577188	0.010115649279562	0.00891243667851975	0.0128976544091837	0.0115598815304524	0.00965715322118169	0.0128209757818477	0.0123911010448427	0.0069801312374032	0.00953887716549037	0.0145121362445805	0.00894317334205986	0.01099033922052	0.0088046831855435	0.00771839695611349	0.00882815991047031	0.0184798150656818	0.011475807453487	0.0103321579974359	0.0117028329290753
meta_445	Atropine	334.7931	34.322	122	0.0885055791633342	0.101149255420923	0.103043233207038	0.108745464297051	0.130780876114479	0.135033125915535	0.131917237058308	0.104933401538416	0.123016395322495	0.122785700565934	0.126618861868522	0.145127124306695	0.108115964762792	0.10928920905853	0.149784918924933	0.100843175194285	0.1211811681234	0.137911701469974	0.0879230885394949	0.146764844112627	0.104071820155242	0.129608535013137	0	0.127084119114112	0.172162758830906	0.142392831113551	0.0970519615830987	0.151944632471129	0.114400720872317	0.135004372034176	0.147382676660247	0.112897846344691	0.100662613808067	0.12802254495594	0.133827246484934	0.0646942953646674
meta_446	unknown	326.22857	34.43	55	0.0783618087186078	0.0899468155196496	0.0890782728861078	0.0956666390499252	0.128579211423095	0.148795567853525	0.118764341889452	0.0887891573881481	0.132578269967308	0.103060490316849	0.130020210113847	0.131401298278006	0.0979780899681176	0.093610709306463	0.143084111898778	0.0834636717243582	0.101485595816106	0.125992494114659	0.0749282118440033	0.138745420431355	0.0875061399351469	0.13166961770053	0.0827325009378774	0.103542472528314	0.169871451449129	0.124028656079489	0.0818420451516448	0.156622970538352	0.10342928999474	0.133444876101585	0.126472789708659	0.115828993312556	0.0901914527139352	0.122027176000119	0.121886703224379	0.0680611820226552
meta_447	Analyte 1203	351.78571	34.468	117	0.00480211756019581	0.00314282897979843	0.00564448203417784	0.00546063716152053	0.00590662018046184	0.00650572224054381	0.00520328670259343	0.00379073340477617	0	0.00374628542458246	0	0.00480918878824067	0.00800561875298089	0.00405348135372709	0.00985130798720656	0.0052205635867165	0.00688774373107399	0.0051693254885327	0.0060962701352698	0.00849271611042803	0.00544813037623787	0	0	0.00358290309147068	0.00324245443386588	0.00245612542709448	0.00163690928225063	0.00269783301979426	0.00634066108918064	0	0.00665568094943849	0.0105704147774813	0.00749185394525532	0.00686133869077379	0	0.00691458886083507
meta_448	Analyte 1204	196.48276	34.502	247	0.026008512373418	0.0257478164675539	0.0253038507282159	0.0234753151180897	0.0212064184885857	0.0190602318709215	0.0165052651097102	0.0145833710883519	0.0195103971392003	0.0171826037968632	0.0109581185789966	0.0253575216290805	0	0.0156250003424616	0.0292608883330579	0.0252767931998221	0.0283234873619715	0.0375433375600318	0.0434334960610751	0.017003217792331	0.0280756785104739	0.0251401447855685	0.0271255301028313	0.0195416306762497	0.0104764086555502	0.0137846246528547	0.0228980966146765	0.0128609057209547	0.0297926912834622	0.0202890328148682	0.0172636611917804	0.0227425609051501	0	0.0211381912362232	0.0229458086615099	0.0214697331493644
meta_449	unknown	367.80952	34.631	245	0	0.00612890555623653	0.00606828253140084	0.00583217819953458	0.00557392187537213	0.005593080030964	0.0064246599376244	0	0.00467222227062086	0.00459629079442854	0.00310159460545995	0.00389208859667584	0.007726730763791	0.00417629846136524	0.0064225226442156	0	0.0058277769853187	0.00585935074836157	0.00489639017712078	0.00660744439719209	0	0.00529445324363479	0.00461412297289524	0	0.00328900061499593	0.00276335144700226	0	0.00885804081354867	0.00867920751696295	0.00923348784974468	0.00837538690757678	0.00564029527286857	0	0	0.00640767255131153	0.00452397933488097
meta_450	Analyte 1214	575.33333	34.752	204	0.86749273777014	0.864260059072365	0.856973754863333	0.834847346567879	0.844266131565123	0.845797809718277	1.00816159627702	0.807068000296511	0.927086155701332	0.802634367883369	0.750571978170551	0.809174387542715	0.74196892594647	1.46631547694275	1.24605885711214	1.00349587255071	0.633969287189711	0.583558305989995	1.02974469889033	1.26735271041104	0.773123477568557	1.82002201795435	0	1.42038840793064	1.13144585599902	1.02909328462561	0.234868045167417	0.328917837297656	0.485267318427939	0.303828899186288	0.256717771482728	0.588741925926155	0.453798259082735	0.706331865577855	0.158923462585041	0.71431558484064
meta_451	1-Hydroxyanthraquinone 1	289.05263	34.777	110	0.00742466529935003	0.0083690069064391	0.00862159607551284	0.00895013696200147	0.0103628334232247	0.00983213393363802	0.00860375699869316	0.00743526459751603	0.00920630440401141	0.00883193578479168	0.00914133168417438	0.00993631221121647	0.00790975461109179	0.00731369058499644	0.0113258800075782	0.00786499381435469	0.00790559714453401	0.00987548270868766	0.00644875620416092	0.011292067742445	0.00720135599286909	0.0097800254585824	0.00714453511213964	0.00927263490810501	0.0126775327555009	0.0107298619487553	0.00686947803905915	0.0111771493529375	0.00850137188837912	0.00990670900761554	0.00881304934958425	0.00826567306080197	0.00672106641660622	0.00862574688540474	0.00890342046660573	0.00530072296197225
meta_452	glucose-6-phosphate 1	819.31429	34.809	299	0.076797530056496	0.0756460333191557	0.0741142707796875	0.0699793764255654	0.0625061173426347	0.06045274128696	0.118235634734214	0.0767078713244979	0.067113433358628	0	0.0717072467326814	0.04707329291489	0.125124832604809	0.0577454664634725	0.0693423798202615	0.071058075500625	0.0644195566318481	0.0633079215347422	0.0544256259325956	0.0576729556556544	0.0638702669881917	0.0566309993170137	0.0631788612971234	0.113542385364299	0.0236707461351494	0.0162457277518508	0.0467888810902721	0.0419788821228972	0.0707666365295495	0.0545680157201382	0.0439899188571879	0.0213502755259831	0.114345692917868	0.0525783306206257	0.0498127931211773	0.0485122534944768
meta_453	unknown	745.70588	35.135	299	0.0133410399953236	0.0139120124009559	0.0151595603236087	0.0149466954764216	0.0139262904928932	0.0132847713050182	0.0233468322809599	0.0153177193704816	0.0132837597942497	0.0222424519622569	0.0148497316171348	0.00969426815497837	0.0239939346707603	0.0121983772340637	0.0138044334842256	0.0135242782551022	0.0122156277528123	0.0135006218243659	0.0107369829465775	0.0116076661370195	0.0122625397170744	0.0117371067868142	0.0126613615659394	0.0223289243291946	0.00460545269922208	0.00326937731449729	0.00940529382836012	0.00804710399013847	0.014416412975689	0.0107385511299656	0.00839410692798088	0.00464829135182307	0.0247635020312931	0.00976906152222978	0.00993714028397032	0.00928938579316837
meta_454	Analyte 1230	332.66667	35.158	71	0.0443815997926531	0.0439622310200173	0	0.0459561428179041	0	0.0359222813425686	0.0445631707202437	0.0410906679314446	0.0586523691970859	0.0394778109927098	0.0585599346620276	0.0491240456837349	0.0477754156687496	0.0426731263628176	0.0539760974850717	0.0337590534522269	0.0444630550132353	0.0531425824792599	0.0389786038239904	0.0508057627870983	0.0371464189745743	0.0564960884440191	0.0347396685832862	0.0459343021966263	0.0495692568175423	0.0409304277551239	0	0.0689578368776819	0.0460967086781949	0.0494058769589056	0	0	0.0436425816557224	0.0507044307046337	0.04750393514298	0.0498985127323964
meta_455	Analyte 1232	280	35.248	181	0.00824246946494667	0.00821835744950326	0.00815971643243899	0.00749773577137892	0.00785616727115504	0.00729205307901107	0.00758820458987116	0.00692923710553309	0.00822697764545124	0.00767325492114768	0.00730810438244961	0.00682696399803909	0.00888203931474501	0.00821966878440255	0.00921812659695208	0.00818316723119093	0.0084939947450889	0.00863499016114309	0.00696262606902591	0.00784713988456105	0.00361981140828411	0.00714417143481336	0.00693707549201032	0.00849273699493848	0.00709703965981431	0.00652837414696631	0.0101839398727268	0.00913774316436691	0.00729674931906616	0.00690058932713088	0.00884506170399806	0.00544226862563886	0.00711584964177091	0.00741139089276135	0.00699607450956713	0.00396562592403583
meta_456	Analyte 1237	0	35.373	145	0.0291642292951456	0.0294974893236805	0.0293245542294425	0.0300183590069496	0.0326986314523234	0.0310729949257702	0.0220514793521708	0.0156843312508561	0.0327781840780058	0.0160181825336045	0.00913795719812541	0.0399634410209527	0.0420195585955398	0.0227767116122056	0.0443474166673857	0.0251738529014729	0.0308177430015277	0.019280892677283	0.0183306414270248	0.0361321092421724	0.0294472514543293	0.0226342394741669	0.0198898494003322	0.02064351923274	0.0132858527326937	0.0147330439543349	0.0291839453950919	0.055092892219589	0.0588800708585345	0.0339230502529027	0.0336431392754524	0.000292681184815009	0.0438999049848273	0.0459141772662078	0.0239870419996197	0.0380457275753662
meta_457	Analyte 1242	379.4	35.505	144	0.00368856622650937	0.0042238170126899	0.00450200009658835	0.00369873740037332	0.00287634527640187	0.00307365172654551	0.00254898183162558	0.0021484167036305	0.00596064716797736	0.00355319208864822	0.00736729405612222	0.00253109273293414	0.0087053762199825	0.0033737658305192	0.0165612736691814	0.00277728452000935	0	0.00332098057610985	0.00938666217138306	0.0120043057545196	0.01183280967308	0.00223897566576162	0.00670636699706812	0.0129445671557696	0.00116449443532756	0.000398291575643878	0.00325133889667144	0.00327974756466041	0.00512566446392256	0.00398561593651751	0.00251805365444925	0.00110807712732235	0.00671606221458231	0.00499188520569782	0.00474314724483168	0.00195823633677
meta_458	Analyte 1243	480	35.561	262	0.0263350052405176	0.0269931388581419	0.0268107436077033	0.0251310277774055	0.0240078605135923	0.0231424720987667	0.0238689474093538	0.0215808828304887	0.0238568247643142	0.0212167315028041	0.0174970196362197	0.0176216224172344	0.0297231404933675	0.0231407156749869	0.032817473526271	0.0196923523928865	0.0268735848707342	0.0210469902997095	0.0261628279739624	0.0320373122462577	0.0244323817056732	0.0246779330985715	0.0234438008053593	0.0237935590531551	0.0152378968004298	0.0136174514871548	0	0.0294255339879197	0.0280019031064676	0.0277707426035252	0.0268321225394463	0.0223600295754145	0.030208059052577	0.028116332444691	0.0209301243200718	0.0216268163491286
meta_459	Purine riboside	527.4375	35.809	204	0.0842730369643206	0.0868765379650375	0.0876227041612353	0.0824916274908797	0.0863687432957888	0	0.0967913758501032	0.0730372849522398	0.118611578120744	0.0681877271647678	0	0.0772643897643853	0	0.0975855307848413	0.122120024722167	0	0	0.0844694598227497	0.0668451689412401	0.108719705887494	0	0.0917618034478699	0.0641066606288613	0.0717331582831668	0	0.090004066634336	0.0614833371403958	0.102021265120452	0.0854608849530694	0.0757859874251464	0.0884784451779584	0.123995324728657	0	0.0951848069251454	0	0.0702686382559163
meta_460	1-Methyladenosine 2	252.8	35.881	71	0.0519753820036629	0.0504074567351991	0.0517545753362348	0.0543640366622648	0.0622042061314129	0.0724893818083738	0.0567793830464405	0.0534436736247709	0.0750926835219147	0.0519845796018295	0.0737115627052896	0.0629235604550353	0.0606021927124987	0.0549924778047295	0.0712185594928441	0.0412459660993919	0.0574401113265874	0.0688909232231143	0.0486624669862403	0.0641686683733903	0.0462167877982971	0.0820370318294792	0.0496121222044095	0.0570419258068362	0.0629592572612432	0.0524931511274633	0	0.0830861815952812	0.0554377081981848	0.0598235146310813	0.0610485074632087	0	0.0525721030268475	0.0650940974192408	0.0572830557411236	0.0634614277031342
meta_461	Analyte 1266	244.82143	36.075	245	0.0146261069742839	0.0154391563046819	0.0152777619108726	0.0156970612919358	0.0146124679477963	0.0152312734384084	0.00859570491880248	0.0053404895808234	0.0265314802187188	0.0119181779627375	0.0313829678332713	0.00657373333116266	0.0300157180926576	0.00901796680743438	0.0331434947392709	0.00526994271220692	0	0.00756407347712913	0.0328364148663045	0	0.0102451088883932	0.00773176183690283	0.0164374413494378	0.0303114048698282	0.00556301881299621	0.00210369787692795	0.0172581341408939	0.0245414315958606	0.0222035999833454	0.0253964690155989	0.016171056925275	0.00538545547945024	0.012118612391777	0.013102691269591	0.0176885085703796	0.0154376373684383
meta_462	unknown	276.29412	36.197	123	0.181335876683613	0	0.202465808051027	0.197795664971042	0.243907423890011	0.263863640606497	0.093926638414225	0.0655514184575674	0.164595909696168	0.0695518775698023	0.0977096176049864	0.158313262921062	0.382474754014346	0.0900555826195615	0.174863224630887	0.0850668159483455	0.11638854982529	0.231160591983025	0.189622310446813	0.269604888550088	0.184473106209943	0.199451174764357	0.132528778163039	0.0960003310540084	0	0.0552388634615365	0.391415426245979	0.340588768078641	0.413859745296277	0.432555450983678	0.303444353809745	0.139927074695918	0.521463901934195	0.313569709177289	0.424364749146599	0.256147450602316
meta_463	Analyte 1272	266.33333	36.214	262	0	0	0.0119134678699239	0.0124574405908038	0.012784271868449	0.0119692910260302	0.00662391275852997	0.00573482690360803	0.00746815175851086	0.00559063654321088	0.00500644741609135	0.006798697743293	0.0169865276840977	0.00590877951319561	0.00800293333403779	0.00490847634689373	0.0101649711067	0.00828448146983283	0.010489346545269	0.0132811174239355	0.00839682752301286	0.00897490365935988	0.0115029871849266	0.00800225238586105	0.00350871098095431	0.00444507882882637	0	0.0196504590785381	0.0194700929517231	0.0202637023671032	0.0188051541150069	0.00708049696363665	0	0	0.0210489647651829	0.0122953174582933
meta_464	Analyte 1274	0	36.348	157	0.00862918114538708	0.00819215772347931	0.00799281883944574	0.00781231809737294	0.00800588173990826	0.00825888036824431	0.00911380954184222	0.0062908216084982	0.00798734360198764	0.00595432702683774	0.0051767364105303	0.00605462607153182	0.0106038793329696	0.00589902464252471	0.00653295485827479	0	0.00819964568005148	0	0.00695948965489039	0.00890524723381384	0	0.00757351988856649	0.00696572158416578	0.00792551420210695	0.00503010652344087	0.00451132996213729	0.0124034846852069	0.0130322732565766	0.0132393807040699	0.0159385464817443	0.0126671105174708	0.00566458436481746	0.014279167608592	0.00728066454494815	0.0116984420545035	0.00514464633924288
meta_465	6-phosphogluconic acid	562.39394	36.458	318	0.104993558191609	0.102016806322493	0.104333997624387	0.0967710618031658	0.0865541171513626	0.0834207034184546	0	0.0998075246112728	0.101918506238944	0.120427696991549	0.065494961511678	0.0691259597216818	0.142504681317222	0.104170485964647	0.0902928505012955	0.0984517134773936	0.17097220210828	0.0529552496393226	0.0627389807458643	0.175318962919007	0.113296313552714	0.0897170339487756	0.10579147230128	0	0.0711413974633764	0.0599686600612857	0.0751935040813437	0.0778967659486798	0.118827334973069	0.0913662882279132	0.0707196650355819	0.0302470693185132	0.114736920452874	0.0682133407542017	0.0665386585203979	0.0591089364674392
meta_466	unknown	447	36.467	157	0	0	0.0823942167617803	0	0.082394037586692	0.0880838961374976	0.0982764737351505	0.0651869495494359	0.0914037802737482	0	0.0525730319336639	0.068138702228267	0.113897272409476	0.0704996083153023	0.0763593142710288	0.0520661847626025	0.0878189941189857	0.0658650321247591	0	0.10377619469972	0.0777623359936793	0.0839283556577146	0	0	0.0543668186839287	0.0484319254787007	0.111359198015237	0.12788197800405	0.116665249711612	0.149750587611758	0.11040673802385	0.0597668764432252	0.141250599878371	0.07531653558587	0.0861592820589284	0.0585627359816636
meta_467	unknown	320.77419	36.515	144	0	0.904954902233352	0	0.757141898642179	0.645470197333056	0.727826073172413	0.673120809537822	0.531434914495251	0.573433233120579	0.828251442977798	0.51548777624552	0.602222713264704	0.703827006136727	0.67965409669387	0.788185298063093	0.750210345722067	0.880265772627641	0.51607568098351	0.804942073788753	0.80277400616946	0	0.578027537713371	0.778075492780204	1.00353200438393	0.64942397563151	0.545240050530877	0.788256297467673	0.856914661529301	0.62822328814309	0.79636219612467	0.870060627956727	0.39995213023651	0.715595900922047	0.600911233125	0.626103797319768	0.369682612806235
meta_468	uridine 2	684	36.981	131	0	0.361687638938293	0	0.30019243162602	0.247185377598659	0.285461854581552	0.255071013182416	0	0.237578456160824	0.311594350841832	0.201996289251244	0	0	0.262818453479444	0.296579850267558	0.305050952945336	0.325185919974215	0.194112266828296	0.33708714333235	0.320557754066229	0.425323223410528	0.226017565753593	0.314745024007205	0.397887736640782	0.247445711006148	0.203360716247857	0.296680033639305	0	0.242061720448118	0.287630020121009	0.314458558894686	0.160220819374315	0.258402784534959	0.23294809233616	0.233684010164336	0.138755340839303
meta_469	Analyte 1304	291.13793	37.109	187	0.042013534846547	0.0408212665770646	0.0411074758532463	0.0394485189746987	0.0394799998860762	0.0398332787869059	0.0379974641392896	0.0383903782319926	0.0419184205184002	0.0418268161389124	0.0397517551291795	0.0426354839481902	0.0444113263447243	0.042913755290444	0.0450530333009522	0.0397345954504142	0.0400307149880387	0.0435435323975994	0.0390831915154247	0.0411581134666526	0.0387114876187136	0.041682652901412	0.039128278643645	0.0410283982901297	0.0356580919252402	0.0367234053835353	0	0.0429257510275321	0.0371549388082067	0.0388072259701241	0.0466686770097378	0.0295555704567623	0.0401115568456795	0.040678200301205	0.037352623952012	0.0335494648478955
meta_470	Abietic Acid 1	244.3	37.233	123	0.0170995015482624	0.0160532703124972	0.0195521159145498	0.0210580258302458	0.0268891737542575	0.0275157028739216	0.0159528007503059	0.0136222907263885	0.0248937188193268	0.0119417596631847	0	0	0.0304106463265784	0	0.0165050207770849	0.0142961506365329	0.0171546431266394	0.0249639709888835	0.0297395080316656	0	0	0.0243021476458588	0.0160726434219223	0	0.0150264467768565	0.0123677255875607	0.0435992581538668	0.0597630024292831	0.0310629500014857	0.0624166411463556	0.0513815580970456	0.0171761497751474	0.0540742689539371	0.0357697197143967	0.0391939242935739	0.0172993760155801
meta_471	unknown	484.75	37.272	204	1.04636331939255	1.09995802469426	1.12689869934591	1.26446774734689	1.32665169970576	1.35642792306949	1.69591925149277	1.91839799400827	3.00482416668441	1.58758015575954	1.35007913411173	0	1.46121744803583	1.56554256273563	1.01140963355249	1.26110701890495	2.14939670876621	2.44852643470397	2.22264700748985	1.00756683523077	2.40605593001105	0	1.98823559128657	0.469940896873714	0.960679450666384	1.16030391780942	0.556002791150478	0.24756903706395	0.47462692461316	0.393830901211283	0.236417924495505	0.485399375639728	0.596589473270739	0.50058004033621	0.612783709054658	1.16342225529042
meta_472	unknown	341.26316	37.466	308	0.00929866017591809	0.00945737889888931	0.00962506278049676	0.00855668976971473	0.00787237584286535	0	0.00626639679822646	0.00478075319492661	0.00815821694473754	0.00668017104889478	0	0.00513903487987298	0.0169659081815917	0.0073827988487621	0.00884391633262896	0.00711416929884895	0.0133962296611747	0.00815222440330832	0	0.013749244943145	0	0.00618340656965379	0.00947547824049248	0.00968910118921336	0.00316464723071191	0.00322526929473246	0.0105910637890918	0.0101164848339344	0.0108731247450763	0.0125655775500156	0.0124950138753855	0.00490089003675368	0	0.0108018931937284	0.00784695990258754	0.00522052980210973
meta_473	biotin	236.57576	37.576	250	0.00779654212247241	0.00835151661074673	0.00888787736734684	0.0094238145224029	0.0100492044604275	0.0116693639617715	0.00657662437105379	0.0060832462989953	0.0118598432115373	0.00656255661807165	0.00896851987147873	0.0110515025163516	0.0146602488362697	0.00793405097562231	0.0131840376881272	0.0073821550193311	0.0102348420423376	0.0130662057125171	0.0126989977514417	0.0140623569502985	0.00890192471868966	0.0123994044466501	0.00967601335028582	0.00710236516594209	0.00777798815835516	0.00723012464815783	0	0.0223072016890494	0.0145630257010278	0.0223161987676353	0.0199765447980144	0.0184218501843244	0.0205265032081997	0.0191420253295147	0.0194470423086556	0.00840379141325543
meta_474	DL-dihydrosphingosine 1	555.48387	37.654	204	0.0608939868537364	0.0615325739982426	0.0614624898139672	0.0582761186927097	0.0572523419829809	0.0560090760746652	0.0769071459764689	0.0570418746931237	0.0544350698760177	0	0	0.0529995295863645	0.0712880300772079	0.0428532045212857	0.069926600967907	0.0556389575635423	0.0525894777646266	0.0420785614618482	0.0537196934859598	0	0.0501850423985925	0.055600069080312	0.0563720324424014	0.0499689129115548	0.0267671170322075	0.027218508279356	0.0699323401762324	0	0.0780430955384668	0.0542062034569501	0.0604160870387389	0.0744004054800714	0.0709613676250411	0.0531023007915712	0.0542770377443087	0.0554269331742925
meta_475	Neohesperidin	560.32353	37.665	232	0.0103550699458058	0.0108360031143195	0.0103434818059119	0.00977934348480737	0.0095669286905466	0.00945484767019508	0.00869426351222813	0.00778615239297437	0.008059257075246	0.00849495860695553	0.0061964229083727	0.00721331441833503	0.0149863319453632	0.00559502758518054	0.0125031307109287	0.0069525552199943	0.0118109407989512	0.00887581711543756	0.00889666944531709	0.0129304196974672	0.00791800302668474	0.00749420297188597	0.00763831267632288	0.00710810952844014	0.00548119244690051	0.00446801942016246	0.00542873535394269	0.0134659763896089	0.0162168386668293	0.0193744582491887	0.0143097703173045	0.00598076306218903	0.0131762108125	0	0.0122562859121573	0.00909600863782688
meta_476	unknown	348.36	37.707	271	0.0154984215479252	0.0150382128888159	0.0146237501093425	0.0117752028393316	0.012147411210609	0.0119136905672245	0.0131905659072899	0.0108257706357889	0.0121565966699938	0.0126759210770122	0.0043384601039955	0.00964958288544309	0.0202116031773812	0.0109049328545302	0.0172956020890565	0.0118393151051328	0.0177514686202537	0.0121794167668106	0.0143308252807502	0.0174285980929611	0.0143281472738915	0.0100624299702957	0.0111063089408707	0.0115532856052521	0.00786918494934448	0.00635900334367185	0.0149319846414628	0.00929738532414404	0.0150681495130384	0.0143985412414702	0.0124106398406615	0.0114270001757923	0.0175151412677363	0.0113944111206694	0.0114346355734836	0.00742812562750765
meta_477	Analyte 1326	248.66667	37.814	263	0.0317676406182807	0.0371604950965048	0.0455916460466868	0.0869958188901908	0.116232296431798	0.118193802557848	0.0746415953915965	0.0443183875451928	0.11830958559476	0.0516046119317815	0.0645441759285405	0.112615195028124	0.102784769227209	0.093893859565574	0.124510111301294	0.065230703722213	0.125738937845922	0	0.117359069221293	0.125790966792378	0.115747547300548	0.125058711188765	0.0826700307683915	0.0957471322827333	0.0681896220304977	0.063471756475213	0.0596240467500387	0.150505300496475	0.15578769905642	0.161249611446963	0.0818099576874362	0.110632246751452	0.149019353310215	0.121953258813043	0.0520696742822097	0.0954907762267157
meta_478	unknown	336.34286	37.877	275	1.01453171503996	0.997875138216975	0.987658589756652	0.92638956494447	0.925053231384927	0.884228510732078	0.450825514628001	0.419849487325538	0.655055588962415	0.515511523402285	0.483698780743847	0.823901911431957	1.54849722116042	0.590749017044009	0.9072962445029	0.64956759288016	0.908991168134289	0.88827063004989	1.03869000830351	1.17728227445472	0.886901558402629	0.667586611659499	0.78204293511692	0.612994986884354	0.358844254854331	0.455501844583285	0	1.59917779427033	1.14805331569016	1.68995751965558	1.75223009439996	0.842470727076341	1.74286000741605	1.60755273968035	1.2959390493442	0.750115081523532
meta_479	unknown	329.96774	38.078	308	0.0446909111224244	0.0455758140618589	0.0476622380962842	0.0455611478548964	0.0416278076917423	0.0398195892131103	0.0293953451714197	0.0256341944120625	0.031247223127966	0.0286937034536289	0.0238867810365486	0.0376520112676968	0.0672981232527784	0.036189003084972	0.0405494253380313	0.0380986235621553	0.0414223060414056	0.0417757430522141	0.06046020190153	0.0661036621505776	0.0775685520824903	0.0318715513500287	0.0419647396220239	0.0493283674103732	0.0211080965210328	0.0240657539159093	0	0.1165457825358	0.0570482810443093	0.123501215267553	0	0.0357974444935417	0	0.0696721191413022	0.070131836722378	0
meta_480	Analyte 1342	0	38.271	177	0.0324268443093849	0.0316812859692663	0.0312266866154419	0.0288399462432725	0.0272470263394757	0.0250629111642602	0.00920602039359294	0.010124679721374	0.0188067789985405	0.0127429628416467	0.0112785400174947	0.0232216846546434	0.0455164220108963	0.0160796399546624	0.0372508871853309	0.0217375987672438	0.0288621059497223	0.0254675235377976	0.0369793932724866	0.0355540213245319	0.0303935464542243	0.0145683171653647	0.0219131203450054	0.0126810187154681	0.0072742346321538	0.00852530024119319	0.054850307746987	0.0370642579095097	0.0233779833259325	0.0533546588663963	0.0468890830594551	0.0244376501142255	0.0567866628491728	0.04998452442271	0.0435413201541288	0.0157339342926189
meta_481	Analyte 1345	209	38.297	204	0.0579340445156963	0.0583877028575037	0.057817291302775	0.052735017705797	0.0516512090045238	0.0495300873904854	0.0388110844320913	0.0289532889085658	0.0519749412586562	0.0332682710475292	0.0188467274035616	0.063926818473026	0.0790025791679228	0.0416441080535051	0.0749236427572312	0.0424955677961333	0.0576223715916849	0.0377197353473495	0.0426739274451136	0.0615297325004574	0.0543414304594375	0.0409723784112661	0.0424046190677948	0.0377748533169251	0.0270240255093435	0.0289377098183924	0.0652543320780073	0.0494676037837951	0.08059032345379	0	0.0524186360322049	0.0503239379798095	0	0.0899055490580254	0.0498446905266671	0.0663667941655835
meta_482	Analyte 1353	409.4	38.432	305	0.0789472368509291	0.0763124836023747	0.0764932300064873	0.0664889856921545	0.0567450476142886	0.0565043122895688	0.0369187085761813	0.0286166021297117	0.0377570331764377	0.0342838388583201	0.0245503639387536	0.0376514167209483	0.09360880698754	0.0330689454738493	0.0464273825063646	0.0409681039282249	0.0620882402581069	0.0527264288224849	0.0740591891066067	0.0670087321835277	0.0848024182654541	0.034595096049607	0.0432078813304342	0.0435227362256949	0.0152025501893531	0.0167675959663757	0	0.0891618298235404	0.0698200382517614	0.131884980436112	0.119763949418921	0.0365934213748314	0	0.0831502599109811	0.104701937910561	0.0312121374723882
meta_483	Analyte 1358	558	38.462	243	0.0293766393430723	0	0	0.183859785208302	0.158951403726943	0.146209278734436	0.332047819938504	0.131384246695264	0.187148649498257	0.165626329431486	0.103907518553103	0.0625819354644101	0.295244047931485	0	0.0996943267601918	0.12265980902651	0.349617576185867	0.204329050567491	0.213634330464029	0.206322292709051	0	0.146280469281593	0	0.380319787001611	0.0539659756824176	0.0465105099998909	0.176205291298329	0.155504470698035	0.247459482035436	0	0.167689620622314	0.0965279277643193	0.280809637208102	0.11955995532785	0.127720605570912	0.0257071786004783
meta_484	Analyte 1361	506.4	38.616	219	0.677000656652015	0.717260016823844	0.751333683645599	0.925713264407039	0.967831463109112	0.981672207877978	0.287690262883499	0.902694375485566	1.01698909093201	0.629309895901939	0.426926209587464	1.61874950450346	0.895043442200273	0.952318027257226	1.8487356668471	0.67311608540848	0.940260175809769	0.720441725251848	1.2171298303586	0.869302889455493	0.459947895563987	0.570701067655263	0	0.0877516533025049	0.758688578109673	1.01167287379534	0	0.772251365289064	0.703218355754784	0.975091699636916	0.687777527950936	0.864327745604825	0.712009448362062	1.14004455705017	1.47729088959758	0
meta_485	unknown	246	38.674	199	0.0176496021450003	0.0168863379150921	0.017098294824138	0.017157873083965	0.0182058568009988	0.0185338160605186	0.00971889576552356	0.0168200340291612	0.0122517147615264	0	0	0.0235369682294838	0	0.0170744166309804	0.0133311011651546	0.0144935076138755	0.0107303934432299	0.026391662872927	0.0301120575803784	0.0146688444828357	0.0130914797871132	0.0154111638822551	0	0.0128130764302324	0.0148050120146057	0.0164615404273607	0	0.0252185055220186	0.0228358000877149	0	0.0350483902731622	0.0141482649802262	0.0245171349207601	0.0207210233855388	0.0395913970606127	0.0153652260497461
meta_486	unknown	514	38.75	319	0.0481514503802694	0.052476841510232	0.0537703656717966	0.089363597933211	0.0996921891314411	0.109323692338359	0.126549104718679	0.0681065390022774	0.103666166376836	0.0542878441973377	0.0737068215895275	0.0295234681790234	0.112240054346996	0.0559124772282634	0.0520724189690692	0.0457257380179729	0.142970080979639	0.106455335982417	0.0859968744380034	0.101012325532912	0	0.0874466167462944	0	0.112948400679947	0.0578044368641238	0.0340359833391695	0.071673490602908	0.0931365231441696	0.117317616664474	0.131289854820142	0.0746196926098281	0.0649312442168058	0.104145878373577	0.0712918841036541	0.0759306102601253	0.118581249767224
meta_487	Analyte 1378	164.15	38.91	263	0.0117415118780342	0.0131399953903072	0.0123038111624963	0.0180459083689913	0.0247463077906189	0.0245407213708702	0	0.0206437583212104	0.0236628823132763	0.0168541918317264	0	0.0182739984842838	0.0242784100629677	0.0137221993078598	0.0161358213821	0.0100470638289593	0.0217640516605889	0.0255490625461937	0.0163268402098869	0.01892503496677	0.0185400538564549	0.0257737505053887	0.0157346666070805	0.026543355254378	0.0136979039907497	0.0127475568747026	0.022250619747979	0.0237560242122385	0	0	0.020306863996153	0	0	0.0210122243147234	0.0241156884327198	0.0160332669253174
meta_488	Analyte 1379	169.76	38.963	239	0.0145256218997627	0.014458393200602	0.0143340630176315	0.0133633667722346	0.0112403170162783	0.0119004818575671	0.00752828265888475	0.00489777540736252	0.00614147448756843	0.00661512017520783	0.00445149424563291	0.0100055204966629	0.0154464087312182	0.00766184409186062	0.00899150311341308	0.00658320802570236	0.00794153002191905	0.00800454514188244	0.0114717327695347	0.0111100134777433	0.00834811988005178	0.00956193573662011	0.00998795359566234	0.0145257308596919	0.00535692311719538	0.00596788385462563	0	0.0182740715717132	0.0202188320863442	0.033180080187949	0.0242885467640564	0.00733584787100355	0	0.017236737895511	0.0167827299679116	0.00832204592155798
meta_489	Analyte 1383	344.4	39.097	199	0.0539274126486829	0.0526632326375389	0.0530068284650367	0.0502843107787424	0.0483438641434236	0.0489358639465299	0.0305844026847943	0.0474567959563693	0.0264380526491892	0.0490545933094835	0.0588987573239732	0.0665464391677147	0.0493635144360342	0.0469804295244601	0.0282326124772603	0.0416352218097555	0.0272019199045274	0.0799783124377828	0.0940500050176949	0.033634568889844	0.0380893919645632	0.04555474747979	0.0564746609591026	0.0375208590682268	0.0442908709520091	0.048269381817076	0	0.0701425668979092	0.0722817375760974	0.0869925747023079	0.113251725319565	0.0395608490648449	0.0669035944313846	0.0611295854834485	0	0.0385526740795305
meta_490	unknown	291.14286	39.2	293	0.00422657016740096	0.00429577617404073	0.00467142746794263	0.00719512179856061	0.00799742430787913	0.00863732507711128	0.00343245358743094	0.00176948082011151	0.00487161068639239	0	0.00513766738844976	0.00564466600838084	0	0.0052712006338622	0.00536433033075449	0.00243472338603078	0.0107039904004774	0.01303576489036	0.0135628377408874	0.0080891403019558	0.012783753969944	0.00588901212964727	0.00378266994644833	0.00546930840769707	0.00266223500098222	0.00234402334948236	0.00590412700018595	0.0115490756678896	0.00814978004534277	0.0144407840455075	0.0110535083315386	0.0040447986237324	0	0	0.000512770659266165	0.00355966592170716
meta_491	unknown	325.88889	39.267	251	0.00389876168744211	0.0039813083020036	0.00355589196746922	0.00330531604147384	0.00367745219170143	0.00363243481765376	0.00330414153690113	0.00238681949654724	0.00172813775901609	0	0.00331728194962741	0.00224518281139133	0.00679892594798281	0.00154539728232424	0.0022204865327565	0.00194368393080673	0.00392059400312943	0.00235626536772346	0.00321063611482981	0.00627922079351316	0.00376411178241751	0	0.00432133071432769	0.00308347528515115	0.000924482461458989	0.00164050527806026	0	0.00456253029363745	0.0044616891556619	0.00585464697169002	0	0.00121285431000113	0.00644370965108074	0.00255728617277885	0.00853539208381267	0.00644549873508081
meta_492	1-Monopalmitin	827.75758	39.36	239	0	0.095984275016659	0.0955795941839782	0.0905286916721683	0.0873194142289903	0.0865348549933998	0.052812897264289	0.0499919724614504	0.0561386757174001	0.0532821688075288	0.0462342715697318	0.0391028252252704	0.0483831379248639	0.0773913475589588	0.0386772655016415	0.0461493697197938	0.0886805991861748	0.046927579590327	0.0725505714742023	0.080862662336428	0.0685626514875388	0.0909306212945043	0.0785516188554182	0.0872223223150966	0.049213817595795	0.0631400633475862	0.0798930887957731	0.130865920513224	0.0791753748623041	0.101723417190001	0.0947796492267206	0.0279337492818483	0	0.0716069785215657	0.0523147833353541	0.0558596940259771
meta_493	unknown	234.71429	39.6	123	0.0195581343778477	0	0.0169896620507292	0	0.0137332324014233	0	0.00423575355150285	0.00431741369611398	0.00543564362250526	0.00483064592240069	0	0.00776520334588719	0.0239948328150694	0.00478076246058441	0.0086626054745281	0.00550649895478531	0.0121741633900601	0.00788025445991777	0.0116162657405591	0.0159315472963321	0.0149350511795445	0	0.00701006074014173	0.00622603254027337	0	0.00289847724777286	0	0.0406250329716795	0.0186722473660835	0.0573515398415149	0.0443394498661001	0.0060470822217542	0	0.0240780970283791	0.0315668369973216	0.00980798739984191
meta_494	unknown	216.66667	39.693	253	0.0471446476249126	0.0456512267421257	0.0448439345664249	0.0359130269742901	0.0308258375522838	0.0262315389805023	0.0223925778800425	0.0127497198651527	0.015532741780368	0.024904266249069	0.0161867386409467	0.0232893330772249	0.0506848927059791	0.0260518763462164	0.021301699134858	0.0168628313799439	0.0301130317657525	0.0312559166991376	0.0615018450217723	0.0324224010195885	0.0463573437060135	0.0231020224413767	0.0388781486715979	0.0563514767911422	0.0104051135106374	0.0142306690620638	0.0396627706442934	0.0276489820504848	0.0462608310781233	0.0514000326401354	0.0398448157488389	0	0	0.0426788688655476	0.0195987251922959	0.0184766506881602
meta_495	phytosphingosine 2	401.57692	39.745	341	0.00855777759377109	0.0083135878447806	0.00856878731181892	0.00670939734829688	0.00541422474464115	0.00498316061410971	0.0026178990353813	0.00206455900373422	0.00077460441827041	0.00302605985476924	0.00211828843428416	0.00479902896130984	0.00653489232024975	0.00381818578105009	0	0.00371398884209743	0.00386779837082512	0.00368153667504139	0.00662193217109846	0.00512546881647704	0.00440002259876876	0.00359120862113544	0.00563884858532379	0.00603154169532995	0.00236442439052644	0.00267500061448351	0	0	0.0081996766298215	0.0124381596871193	0.0124593990565582	0	0	0.00785488431335114	0.00729014338730233	0.0020859152097347
meta_496	unknown	317.28571	39.817	144	0.080101381390004	0.0579946746218036	0.054861217537876	0.0489665381330736	0.0377944274662404	0.043905102559527	0.0362403494081941	0.0280464649208885	0.0308492354674662	0.0469330854987937	0.0267307448969616	0.0352284420442016	0.0420682663795428	0.039911617260546	0.0526084399505178	0.0486919575538145	0.0547843276033097	0.0255351720739473	0.0536397055981797	0.0498612084216677	0	0.0320354028485997	0.046761913389436	0.0647596393034563	0.0356092562149042	0.029208630266158	0.0519055790328745	0.0549119472405662	0.0381406844729029	0.0494348262273611	0.0540875846261772	0.02056946025355	0.0484144859796292	0.0374565951234819	0.0368889074174076	0.0211377897753015
meta_497	adenosine	290.7931	39.85	157	0.0281357846942605	0.0268863097677637	0.0270449548455787	0.0263504593355654	0.0259821916540775	0.0279533823148994	0.0121684402322486	0.0102493472707212	0.0173046850283834	0.0119679897338688	0.0108136247203935	0.0251926400198833	0.0393412449951617	0.0174915885570926	0.0240394602516069	0.00489549620398657	0.0236318905375667	0.0170384629398165	0.0229497513444871	0.0412914143011857	0.0221004672725482	0.017836234418324	0.0172973740275651	0.0176438161827696	0.0103045179359148	0.0118103110778575	0	3.60955838246909e-05	0.0342745232929283	0.0718200968324017	0.0676005845748191	0.0259617343774884	0	0.0541919179203869	0.0378198869009253	0.0248421698561662
meta_498	Alizarin	301.7619	39.868	237	0.0490618980667998	0.0335678531577686	0.0283695702303344	0.0234719303862292	0.013363014519757	0.0133413447827094	0.0067813278978477	0.00644239950918215	0.0117089950316227	0.00984989495761284	0.00806942111537308	0.0135358798799941	0.0422700746787139	0.0241739671135494	0.0138711559410093	0.0130188589066364	0.025848361079685	0.0208754944325316	0	0.0266474223236198	0	0.00993398881846538	0.0214382883994765	0.0233678347688457	0.00417932076629151	0.00500714047375527	0.0138844447558837	0.0111396949506615	0.0129114390617734	0.0165852408231722	0.0148182735627112	0.00931722940591344	0.0507568904060449	0.0190624975979615	0.00649409633084338	0.0142387427329784
meta_499	Analyte 1418	318.55556	39.947	144	0.0419810966358015	0.0271853953656683	0.0282108773144358	0.0240890145011653	0	0.0202989103883522	0.0181818996402874	0.0136595870333904	0.0153329186150325	0	0	0.0112559372439853	0.0196392867153452	0.0217330580397584	0.0226774649696795	0.0263445602902497	0.0278019510463545	0.0127221541035366	0.026271511577314	0.0244235892285522	0.0404246132385993	0.0100311465235577	0.0254804969707284	0.0320168323022733	0.01465393412845	0.0154669055200961	0.0269276393205564	0	0.0153483192106623	0.0228400865599741	0	0.00929379700841096	0	0.017687865471187	0.0161418654658322	0.00892100550772549
meta_500	Analyte 1421	165.90909	40.054	58	0.0833066268260696	0.0913634967124712	0.0960616139640735	0.0995381341180645	0.130504634022892	0.162787756023079	0.0535994535198828	0.0212028990602865	0.0674680899547811	0.0359313593035271	0.0202948845015985	0.0473623429858988	0.117678649033642	0.0283708936326234	0.401365218724505	0.0197713405388623	0.113458866110832	0.0577490319940847	0.01197725751802	0.110424137538939	0.0635214559480515	0.189310427490354	0.0571379152538626	0.132568851321292	0.050131003148963	0.0436686146212609	0.140306276313596	0.220140537156059	0.194093809992997	0.253825894409545	0.209279792395693	0	0.0482471496025549	0.313314001088276	0.0641854144742874	0
meta_501	sucrose	807.89474	40.133	271	1.90655749122899	1.87018435598599	1.85848938363478	0	2.12993669142808	2.40902327340886	0.126486998117932	0	0	0.198165217391919	0.109106801878122	0.0478878286373108	0	0.0229408968582416	0.413970397803755	0.00849352863359	1.41438164417958	0	0.071521045764662	0.0696757493410061	0.178151655076531	0.0389220846692952	0.0910538647936565	0.264939425663608	0.00567568682241902	0.00128919427263262	0.387012770852032	1.15627385276773	1.68496253197702	0.63852317519478	0.504092525520072	0.761215710455018	0	1.4183889825479	0	0.21095449630183
meta_502	prostaglandin A2 1	346.62963	40.343	236	0.0856318137354138	0.0852192514816041	0.0818850012503651	0.0739866821553238	0.0573121240971703	0.0585866730171613	0.10730604231573	0.0638885923261527	0.0408563301277184	0.0601655461865302	0.0194293028343637	0.04636997739819	0.0930142638173924	0.0391975913945964	0.0206934206188318	0.0318691637253403	0.0525529873832045	0.045034174719696	0.0815704508164235	0.0605835410075068	0.0904301912572875	0.0452440835488909	0.0682118966152423	0.0882495883192772	0.018173710422068	0.0281602995005427	0.0944557067410975	0.0327782501577247	0.143823676840129	0.125165139351982	0.0672814706003419	0.0169870581424164	0	0.049978726676336	0.0759112929718692	0.0366250159889759
meta_503	Analyte 1441	282.5	40.443	204	0.621244600969072	0.637053763936807	0.66313851565488	0.643123070583838	0.670996261905865	0.716637650067156	0	0	1.00773611423444	1.28390440208729	0.991055233985012	0.433933624584978	0.70910573113636	0.825790969867566	0.372370199588854	0.846446230960307	0.310328001838021	0.44276649713809	0.633064957018433	0.605620878156293	0.398304133662631	1.0220390195605	0.667562023548101	1.12706372442699	0.566068789597994	0.819818142076569	0.0858501078641281	0.035881903920747	0.323946133467907	0.0583631710837808	0.0704892032722132	0.252788969947078	0.327716017253439	0.195965212163495	0.196695620236656	0.381406334100846
meta_504	Analyte 1443	205.46667	40.47	321	0.00921685611834667	0.0174857674822971	0.0243275260086019	0.040390875733729	0.0671858595483967	0.0568447510718417	0.0542266094841508	0.0296888200508613	0.0538201216470631	0.031576317628975	0.0369872018630589	0.0653247357389444	0.0683795835423961	0.0496148594273804	0.06261772311877	0.0343629948926786	0.0517746856145448	0	0.047419426660414	0.063138335347273	0.038971597960562	0.0693141832128927	0.0411441220904674	0.0489618977315607	0.0378407183971639	0.041181296845244	0.0481546221790683	0.0663132867029148	0	0.0931460017216696	0.0545113339987697	0.0612915052932354	0	0.0876604912840142	0.0449215967971664	0.0184509270528241
meta_505	Epiestradiol	359.08824	40.541	247	0.173650072516477	0.213358590640003	0.212446342544956	0.138525620656498	0.159826643012134	0.11748474233071	0.0847854242653193	0.06163466353936	0.106177630507698	0.13137518495384	0.0971902364195254	0.182364038843354	0.334648569556758	0.145138497063341	0.18127025650166	0.142075831935746	0.194462983147481	0.283719163161804	0.197883156480373	0.277715491139075	0	0.0925378547817687	0.191836505301404	0.110703800342614	0.0624481642884914	0.088333083448112	0.128321480551579	0.114659295016828	0.140009991726483	0.188695189745977	0.142126817022976	0.113232277916197	0.380867534264303	0.232368172170779	0.0885240392494861	0.0580282158258919
meta_506	unknown	342.48276	40.566	259	0.0340899796217837	0.0360335083415847	0.036026792201676	0.0320633226872403	0.0323573848935918	0.030670370943677	0.0438980340205562	0.0226038003049649	0.0282991849378879	0.0297977953187427	0.0196965754986458	0.0262166277375196	0.0522164556525459	0.0274497604982601	0.0386176718145815	0.0288517946535293	0.037827223836782	0.0517507734659279	0.0372527893099327	0.0471268189191622	0.0456377265829758	0.0219800016201162	0.0234978829614776	0	0.0209520701450943	0.020101486134413	0.0418546961988283	0.0358347906111342	0.0255449146688103	0	0	0.0467606147102737	0	0.0425510691735351	0.0225068255722583	0.0415090925819031
meta_507	unknown	597.87097	40.986	271	0.0109485754821159	0.0111110151073869	0.0108743565843248	0.0103568553154821	0.0108310257810022	0.0103462913272999	0.00758078054421991	0.0072806801192949	0.0113474052137124	0	0.0050564668063264	0.00556256887242299	0.0131746046992725	0.00762835383039316	0.0122939074327171	0.0074766600624517	0.0149680687385056	0.00687206808615023	0.00723372920686997	0.013686670291267	0	0.00949823897293259	0.00816954374669754	0	0.0055079272959164	0.00534952035355651	0.0156406237454132	0.0168707602340634	0.0197060409672202	0.0229736858968703	0.0191237283195665	0.00644437244073485	0.022706162522828	0.00630283417982768	0.0144656715417277	0.00688598172286516
meta_508	unknown	340.61111	41.02	176	0.0468740327623564	0.0459696522386558	0.045885411375465	0.0403022885837645	0.0391003465867373	0.0383973129462495	0.0695145597087398	0.0409783571627708	0.0291293192529834	0.0378574051881374	0.0131861075192139	0.0273055864044529	0.0530506426326527	0.0212600904068938	0.0145598509550253	0.0156873929914329	0.0325244022348072	0.035506482735372	0.0504640112618274	0.0431563412943025	0.0534097507862299	0.0298278566123144	0.0352017425364553	0.043530276336163	0.0106584729173094	0.0148603363107828	0.0483886203216658	0.0178133387047394	0.0890399251636324	0.0786236426894601	0.0347067958811877	0.0128690018140191	0	0.0307562130203766	0.041835881014032	0.0204837669775678
meta_509	cellobiose 1	802.09677	41.115	263	0.00209777234013518	0.00235852665816617	0.00203067992829504	0.00417951467724296	0.00715895752536817	0.00780332803811978	0.00494417130971444	0.00291521960831427	0.00667562705262355	0	0	0.00563072926308822	0.00709415260027715	0.00456432588706088	0.00680487300251441	0.00250333148399466	0.0056767186531922	0.00878294152499669	0.00477798669091414	0.00584515803255617	0	0.0080714998513822	0.00332052707079172	0.00454091432344264	0.00471554669684449	0.00392685514372843	0.0048144974763349	0.0100122503701799	0	0.00894440327005788	0.00596260737897864	0.00612049552263266	0	0.00782441979550382	0.00537545970598713	0
meta_510	lactose 1	756.58065	41.194	261	0.00234210454049804	0.00230134216028048	0.00235607923912743	0	0.00232877042023663	0.00207265384371272	0.000944284866087109	0.000591027014926435	0.000791282903549954	0.0015250666747054	0.00102698521654869	0.0018612385625358	0.00162189735575727	0.000375793872636951	0.00211867997755664	0.000703565816276372	0.0028862236614731	0.00176817558815724	0.00327021825054486	0.00354548727890979	0.00125781230736561	0.00053037880673874	0.00116520357301507	0.00112756385970046	0.000241510521383731	0.000719362124692406	0	0	0.00324857775184378	0.00275791303518728	0.0030586442223138	0.000882798783936355	1.94968034216141e-05	0.003077675363273	0.00128244438400794	1.10361879748724e-05
meta_511	phloretin	357.15625	41.324	179	0.175720594864947	0.170693599654684	0.168204846752229	0.1351069154997	0.113485018697216	0.0978611002455486	0.129588574045133	0.0745074398122406	0.0696536348268287	0.084534533913183	0.0221655455737271	0.0942409651920029	0.198770775117825	0.0743181346879602	0.0628510629585263	0.0741294483479146	0.133000689257921	0.138047039306682	0.163031163636329	0.0779876731391958	0.218844987061644	0.0760451612922709	0.126064875344333	0.139498898306082	0.0234496229369075	0.0362813317748281	0.179242071818053	0.09070157967655	0	0.270107982767645	0.148045394170281	0.0459465842226051	0	0.132056463593533	0.0970673005116395	0.0512660531693163
meta_512	trehalose	658.96774	41.426	256	0.0210130999121001	0.0201196240813484	0.0203615001005421	0.0192238735931538	0.0188457131391953	0.0186754868575336	0.00440038349098793	0.00711996911226505	0.00774916272849966	0	0	0.0234673475416685	0.02694979377094	0.00561802595522008	0.0303612378110484	0.0116054942405826	0	0.00637935479349537	0.00760454955078917	0.0236150528745804	0.00776063228800527	0.00846877914005588	0.0110609960714549	0.00356972101506643	0.00599463588204079	0.00848616420586203	0.0529444228657636	0.0416733516311924	0.0385141482671538	0.0421411326273198	0.0607753039189515	0.0201720220220368	0.0211809109378877	0.0426982443721035	0.0420682168786766	0.0350086735910589
meta_513	Analyte 1491	164.25926	41.493	322	0.138400366166319	0.174149549288666	0.169206795449868	0.142866832883252	0.120326274615864	0.110903360561877	0.0494093770266624	0.0692504313809733	0.161986685867249	0.121797897022693	0	0.225606969387942	0.291571677663987	0	0.504110573626269	0.292555092374607	0.218128419748274	0.133859107784333	0.0323940077149299	0.25341062776255	0.346054682057827	0.178751626846456	0.134591540226591	0.22502473807848	0.0273936819627205	0.0408571257730726	0.199937859642632	0.143097377482697	0.189458232810652	0.248455424185656	0.139610089803121	0.172374572983517	0	0.277464331831692	0.10466037678012	0.0535205502708579
meta_514	unknown	569.90625	41.682	211	0.0476738829123446	0.0467377869137537	0	0.0465830669816756	0.0461020367901776	0.0476807140229709	0.0323326592247207	0.0272402436032913	0.0349383762889465	0.0263158014134258	0.0178820774610153	0.0328501479238202	0.0747378118224683	0.0287499259956884	0.0399351132550559	0.0283467037381029	0.0415435980134563	0.0334419386861388	0.0328024958491988	0.0554093312666963	0.0432823988060605	0.0351908463161936	0.0351399029344079	0.0306766051697739	0.0234309013762409	0.0249424101693594	0	0.072510845711293	0.0743319971251615	0.0875592540765104	0.0731474901508483	0.0321910265644813	0	0.0492475238955063	0.0502301014203971	0.0390039350939282
meta_515	Monoolein	278.79167	41.781	279	0.0212359880566364	0.0195688221553582	0.0201613636545904	0.0250449798739973	0.0186050489815507	0.0228358417421	0.007647006839141	0.0064247837174312	0.0197200646160789	0.008615753956032	0.0112958927487619	0.0184969469361676	0	0.0228599841729272	0.0196357601391466	0.0132806591382098	0.0299898843505786	0.0286569206792358	0	0.0358941345668252	0	0.0160896334792186	0.0160946619570122	0.0170433238160948	0.00584905079655037	0	0.0124944587748869	0.0159030229845078	0.0162395838344339	0.0210072831154181	0.0158960941309158	0.0155971667221352	0	0.0283235936089281	0.00814903107622056	0.0167989045683654
meta_516	15-Keto-prostaglandin F2alpha	399.72727	42.077	176	0.072586430583983	0.0697097982219876	0.0687867126147294	0.0598876431039092	0.0537757255855479	0.0510057557888512	0.057918342148428	0.0355336494721662	0.0374748230129217	0.0449298762177648	0.0256774249486605	0.0369791272163706	0.0883905601894339	0.0360948599464435	0.0310829244839102	0.0262713979208062	0.04719487706056	0.044849002393417	0.070870704170069	0.0672285392909786	0.0655470780340354	0	0	0.0603489877930604	0.0172837489717717	0.0236904707072606	0.0642009130662079	0	0.0847037880562496	0.0944983486462766	0.0651161635841106	0.026415175870361	0	0.0652670073661808	0.0438625704176381	0.0356305481514961
meta_517	unknown	365.32143	42.198	301	0.0147988760339576	0.014871888191544	0.0150619916381265	0.0131143912833112	0.0130415897780151	0.0123911297427131	0.0108052768772871	0.00963950299806581	0.0129264955389191	0.00952372256811363	0.00389507293854421	0.0104532244101433	0	0.0112894538217836	0.0127711329301191	0.0126458606317231	0.0170771936204987	0.0118035791101875	0.0130751322369218	0.0187772046254964	0	0	0.0129822104094293	0.0118577588202156	0.00653324267770224	0	0	0.0146775881509608	0.0158680820023443	0.0152577382994456	0.0148304883560334	0	0	0.0145006120620034	0.00812220636420652	0.00744621290022569
meta_518	Sophorose 2	564.47059	42.25	319	0.0344507001821911	0.0333064519464576	0.0325004442285189	0.0309929770421797	0.0284976395066044	0.0251354349430533	0.0150467769371176	0.013482044373958	0	0.0216623443142164	0.0214675369719542	0.0236933350062468	0.0282905719579606	0.0204306241639535	0.0304264037978044	0.0164923980106717	0.0405798216204857	0.0251718898551875	0.0417400676386728	0.0382596587749662	0.0317945169103994	0.0227310356319246	0.0235918961672461	0.0312609002621098	0.00960638002050559	0.0100115322890681	0	0.0842782433697422	0.0471678207847508	0.0406605284007648	0.0500279350923875	0.0106537128835268	0	0.0349541995676205	0.0192217586260467	0.0232910825776374
meta_519	unknown	343.34615	42.423	280	0.0957937602631394	0.0936239357118321	0.0977742490061227	0.0921542232808206	0.088104677291896	0	0.109342143812297	0.107467048019741	0.0850401012606614	0.123300839083503	0.209544442637965	0	0.0647642028948458	0.103189645625478	0.0482240135457946	0.0884663325011674	0.0665194304312272	0.146731183191771	0	0.0662346323521828	0	0	0	0.0981586982536647	0.0482063468222682	0.0801054253694681	0.0131774779697583	0.0128112262973601	0.0739853198593962	0.0194201039709942	0.0146242162815678	0	0	0.113778086937998	0.108670873442966	0.107168919847734
meta_520	estra-1,3,5(10)-triene-3,6beta,17beta-triol	418.5	42.337	131	0	0	0.00604458996951686	0.10371351114778	0.111510190903591	0.120088222125615	0.0697696178435972	0	0.105368285519999	0.0586929544156566	0.0406038809404523	0.0734352938621193	0.113362451108805	0.061604945150096	0.0739437490413745	0.0577844307537566	0.100958318951108	0.0756844749817696	0.0840050446386675	0.0868856431138042	0	0.119044867953248	0.0720316761886627	0.0943170500515241	0.051269535960755	0.0497355561562996	0	0.147596359117648	0	0.143181836123704	0.140512505139559	0.0651135820585965	0	0	0.12671836246691	0.0677038261523564
meta_521	unknown	658.7931	42.597	204	0.391634841729933	0.398763107286956	0.412332968059673	0.466869266069401	0.519976557619096	0.54631913317456	0.23311206351335	0.265363482539254	0	0.200045535917823	0.194729755665015	0.429957131952046	0.410465374135531	0.236938547976394	0.5441742620586	0.187395212265804	0	0.14677204951144	0.185966729337363	0.393914141247397	0	0.315659616065482	0	0	0.255780681849569	0.214011908477153	0.959756578309296	1.85853316935784	1.15513403195084	1.44562724565644	0	0.46308498661785	0	0.58912321568424	0.876191142252472	0.536720666034785
meta_522	unknown	416.31034	42.693	166	0.0392356196934316	0.0371032922925327	0.0380295087998363	0.0360549536903444	0.0348846954375251	0.0368466911169049	0.0163926116293141	0.0319230085925293	0.0386707724031773	0.0304201278525133	0.0667374928292326	0.0272541772088659	0.0421913121498844	0.0322348969865636	0.100083800847748	0.0307931858089276	0	0.0216755061433309	0	0.0527250674255517	0.0570912734584431	0.0173295773194783	0.0512358553550151	0	0.028413955091713	0.00984129101881233	0.0278880180010966	0.0444394595756894	0.0565173721385158	0.0404861863783332	0.0336178600509747	0.0288986850841189	0.029514657900805	0.0525796413646479	0.0405087599390471	0.0539378887141717
meta_523	unknown	348.57143	42.798	175	0.354051756324627	0.35344476674856	0.352758261445377	0.297609072966267	0.278668933256687	0.26101387065345	0.142668298807911	0.101709311623028	0.133828113076082	0.114501756768485	0.0723544276025502	0.183247325182783	0.52962463769804	0.135266040531845	0.14471952079241	0.134140811505491	0.262199897863518	0.238348172515662	0.262088481803368	0.23104757952788	0.284147207178308	0.120791428117385	0.151972398450139	0.12922987715036	0.0476781493814246	0.0637830361430717	0	0.845900194298683	0.612661332171779	0.968029329922641	0.867634262219386	0.144968215498486	0	0.369477933775977	0.502687664818462	0.0687065854263976
meta_524	Analyte 1568	310.36364	43.026	209	1.61257806772475	1.55145640299178	1.49974649242248	1.18976220789605	0.971753719006166	0.828557472593028	0.720007142934071	0.426200315286791	0.58650561885033	0.690537994344547	0.312243199491788	1.05021370985329	1.91740763257026	1.12573936797765	0.879312345415695	0.753080146701342	1.33945658600643	1.38300084373358	1.81743965811318	1.03791429080809	1.89425479699179	0.787655588044083	1.52350518947837	1.4268487001095	0.32586047930675	0.500183852139257	1.13570002179885	0.800374073704303	1.71076363983609	1.55167215781534	1.13028120633299	0.535845900031012	0	1.51149983235839	0.558457112964833	0.529325898723399
meta_525	2-Hydroxyestrone	293	43.397	458	0.0373698461378727	0.0310848798655849	0.0319674923726183	0.0379187705495526	0.0244304804818667	0.0259933627171237	0.0178403451994614	0.016411073494332	0.0174263049615861	0.0182254465937693	0.0143554053097484	0.0226904671012589	0	0.0293328979338709	0.0222169297473663	0.0184619874884528	0.0325291497301223	0.0204925331954975	0.054855429030268	0.0410775531499361	0.0336923477979636	0.0240851304586569	0.0302799730425088	0.039885297233101	0	0.0114870232694502	0.0331981622371712	0.0227310857023375	0.0357845493043332	0.0374070132143614	0	0.0147376531076875	0	0.0443827965152471	0.0160744734323156	0.0214980215799857
meta_526	melibiose 1	833.37931	43.516	319	0.0141153172032228	0	0	0.0125711114814074	0.0121064839498062	0.0111572715915283	0.00697839634678032	0.00855998603416434	0	0.018349061102221	0	0.00813171367736188	0.00745045495641788	0.00625127533770862	0.00796989812039682	0.00399754463459744	0.00182730920458765	0.00285494045514294	0	0.00635577242159373	0	0.0301392383496614	0	0.0157522554958393	0.0214589804444774	0.0327282046964437	0.0228518142898042	0	0.00767354943203357	0.0115534060198251	0.0116021044869414	0.00440582564148246	0	0.00348159597867923	0.0126609937708523	0.00477516529411857
meta_527	Anandamide 2	294.3871	43.776	190	0.404648512762421	0.392767244586376	0.390527190725088	0.34544316071557	0.324503426880212	0.295677787143949	0.170925932607767	0.104772597763154	0.121758147800558	0.110494050260016	0.0585877500330916	0.166012705174352	0.549303830383159	0.114556066888469	0.0986411404048458	0.106166058184509	0.245026334443623	0.18942548085513	0.232653879943404	0.230349981301275	0.268628566838434	0.113817965890748	0.148082310607328	0.133986916765897	0.0403084763956105	0.0488351240120619	0	1.02006941045051	0.754832812992132	1.32131630953138	1.06562776550867	0.0995151714820247	0	0.335666652832689	0.675530651141645	0.0802176137139621
meta_528	unknown	519.82759	43.985	204	0	0.0835059724605024	0.0872055969993819	0.0558133977256557	0.0805827233052817	0.0751730794977867	0.0848544162137854	0.0944623251516622	0.0823016822109101	0.123435065211887	0	0.100176943200195	0	0.0735441623507306	0.135540704401442	0.0729709164410983	0.0630331050688223	0.041537954065474	0.0470304447997317	0.0730061214744618	0.0412856660710637	0.0304640472981623	0	0.076974542099077	0.10125020545149	0.0515839546899908	0	0.0808354145094762	0.110599115551559	0.0826075374162801	0	0.0693108592184785	0.0748212914652803	0.106888032821304	0.0778787603050086	0.0945775409218764
meta_529	Analyte 1620	256.5	44.299	263	0.0855856861264937	0.0837656532437838	0.0833017515068354	0.0705208912649368	0.062325265720011	0.0554157922120226	0.031422591752482	0.0206073614400384	0.0407034259679413	0.0385174135702328	0.0332349986724443	0.0602236007349639	0.129342140114143	0.0622023310016579	0.0504181757929334	0.0482639311051331	0.075516866130432	0.0763514316627451	0.10852755316297	0.0815248463114708	0.105990925558301	0.0412451145237991	0.0578211204090887	0.053742488556338	0.0160131139143651	0.0206609541043996	0.105764365825158	0.140552308351023	0.0828784613751741	0.11689879035229	0.130268771633404	0.0387442524164308	0.134239451408649	0.101766714592557	0.0615479796861145	0.0308283263694096
meta_530	estriol	354.41176	44.438	236	0.635915795179843	0.617499621473488	0.61572058721141	0.530732583913679	0.475874098283569	0.412587401634894	0.14928313916666	0.119016212113632	0.171659054795997	0.176367274040218	0.116385875282281	0.354649553919086	0.896575960016052	0.242417086621656	0.309057707177663	0.301372893895765	0.397399853437415	0.349531466523978	0.48378445909959	0.441756237096593	0.518212687983003	0.163847901188985	0.283563244209347	0.20368292506865	0.0707391389469888	0.0975648461628564	1.09677812511365	1.50622744337441	0.760564464367576	0	1.41000497128094	0.248326343711706	0	0	0.848242653853243	0.144310687427112
meta_531	Analyte 1638	310.92857	44.684	266	0.0984649077376108	0.0968932637407498	0.0970047901323446	0.0829586544689811	0.0731040427309868	0.0647813203094172	0.0344311720581045	0.0231270033091046	0.0409455018454756	0.040665874341173	0.0350329213732458	0.0638113858716801	0.142651976983908	0.0627578024288443	0.0529512879189146	0	0.0776275677035298	0.0767114934932218	0.110131122955407	0.0834532688406956	0.0991423518484645	0.0450111763702504	0.0614521476851998	0.0606076533559881	0.0172144934916936	0.023489555500781	0.139172444828247	0.184397284854265	0.106492049391724	0.150808901051355	0.174692135730224	0.0434602669548284	0.171234887866475	0.119145211620455	0.0822032924629983	0.0339058788917289
meta_532	Hesperitin 1	427.85294	44.794	236	0.690696481067933	0.673011999440109	0.668358867489199	0.546536884140918	0.456453280758377	0.375851655515132	0.141728326006846	0.118292389504646	0.111376194380129	0.185424925613871	0.122599658349256	0.295779998496892	0.778204227200332	0.160211250814069	0.229070185148307	0.20348147154392	0.27836490163647	0.195852907077522	0.335455591567408	0.353458673817203	0.269047306945547	0.160509319105907	0.276032289305514	0.247695675386989	0.0719359074025327	0.112991976755395	0	1.84331842159068	0.781031748556046	1.59441659714036	0	0.185513448061752	0	0.721287701828065	1.07033933955754	0.134253242151413
meta_533	daidzein	348.93939	44.926	190	0.852041080228422	0.822046815503821	0.818331728941886	0.677801822406737	0.591534308935571	0.501542920331308	0.204612715445051	0.157077231039899	0.246442741322652	0.245592999087028	0.157506178852928	0.462214542199102	1.2399818147522	0.345371177838751	0.437199973051343	0.428634049804274	0.557510047594729	0.498061379247298	0.672315878154553	0.597674443076958	0.700669758911805	0.234560372614969	0.382931800575422	0.280744123431693	0.102308004223485	0.137632854628956	0	1.86512767497135	0.873113849162265	1.62282056627092	0	0.375090062422612	0	0.958084535066979	0.952382449530069	0.171606920685505
meta_534	unknown	268.83333	45.015	266	0	0.0111201654666511	0.011093647567613	0.00969931946486011	0.00900689573235326	0.00694783729855634	0.00447673893494148	0.00308774756663363	0.00432310090815105	0.0050268663878252	0.00468251656161792	0.00673655557967346	0.0149640863289503	0.00529603781589665	0.00552557212144458	0.00439176672170683	0.00744188532185514	0.00637338790317967	0.0100573130005128	0.009098208860618	0.00744885028157182	0.00563296953984998	0.00632585474241155	0.00678493074649717	0.00244765094239605	0.00285422903192443	0	0.0269755740014436	0.0144317058370441	0.0225753538489415	0	0.00539240291576216	0	0.0143440802965514	0.0130732009239887	0.00419664166041719
meta_535	hydrocortisone	425.37143	45.057	105	0.0507939708213663	0.0504229265482113	0.0553849565942166	0.0514376229781856	0.0535053778607188	0.0574976520997841	0.0611468891881876	0.0413709340627229	0.0441583483419258	0.0569158282575521	0.0411130000241723	0.0494895921719589	0.0594855251659657	0.0548678096217112	0.0599271552382184	0.0495835203186038	0.0480515429904212	0.0407519755023514	0.0628984131034078	0.0537673719466594	0.0560820043757848	0.0422762311007167	0.0466124395777999	0.0609473814533423	0.0461432586080377	0.0436180691461682	0.0511656490042875	0.0631992055560935	0.0573775204081431	0.0670005994283454	0.0559744703222804	0.0363727635852224	0.059175949914081	0.0694078091361608	0.0633252616604939	0.0409052977259356
meta_536	unknown	297.85294	45.115	190	0.198218881696186	0.200246898179888	0.213050262489676	0.18345078687501	0.174362714883385	0.167775237755869	0.0508924396321071	0.0313937042730647	0.105096901766173	0.0711985788553357	0.101364634111924	0.14479515120075	0.263251107686103	0.144365622864426	0.0963911995863778	0.0749551524684699	0.20032060837628	0.205530377690317	0.339847787964649	0.285960360922588	0.247032544494777	0.103550101051019	0.112495284033787	0.107244404429861	0.0306069144006844	0.0445844731690432	0.292586942856075	0.671037041185965	0.209144156927122	0.454857017759112	0.474226056401198	0.0861416063200264	0.298854972617906	0.329654081808587	0.168018643465473	0.095634572945986
meta_537	unknown	644.84375	45.151	255	0.129885318704312	0.127429789052703	0.129282313982338	0.123350195970561	0.125914734562506	0.126029042344029	0.100095820137823	0.327976524368545	0.0351632492435847	0.177750744583713	0.236108307687435	0.0953900629253354	0	0.0888539100225334	0.0659373115495804	0.082122491948464	0.0381163158129705	0.0690798662571931	0.0946484948006291	0.0546871420204667	0.0377812110775439	0.175402721598913	0.15157272134466	0.160119873370149	0.117795331198379	0.234077120794453	0.093930152992628	0.0911880551472776	0.131888389055923	0.102423413847692	0.119284153936543	0.0722680858115262	0.0265863267297544	0.0652524642704233	0.226492918433534	0.199825975696689
meta_538	Analyte 1659	343.14286	45.633	204	0.104203610470149	0.107396925223002	0.0293311197953932	0.0325985160010685	0.0323526709873594	0.0470576010953558	0.0369197257196697	0.0423298806684063	0.0114157677665285	0.0388135309190649	0.0307919128612236	0.00688055342748296	0.0277689202891064	0.0137911553664891	0.0219184683803482	0.0108650419532545	0.0148316806024528	0.0229356461167331	0.0197278259231271	0.0246316749577171	0.0109916054705797	0.0263683405640736	0.0168508442949723	0.0199596963747301	0.0104109342263544	0.0128203727678312	0	0.0582037691182637	0.057730028066069	0	0.0591652102374842	0.015784728804861	0	0.00124193718233751	0	0.0207737570280962
meta_539	unknown	365.3871	45.441	190	0.280737132203945	0.274688194183918	0.273521334374134	0.242571723908097	0.230136661881955	0.213096791351819	0.0694091470353027	0	0	0.088555653847213	0.102959914345294	0.184170264991891	0.390635482289502	0.166615807247902	0.136839226646949	0.111071518421324	0.248300015570914	0.234843146749173	0.347231784419227	0.330746371711586	0.281572042741283	0.121423175723267	0.139665115165261	0.131568750024859	0.0408301118308871	0.0553075315791204	0.441969371119976	0.889447148569648	0.305430391192381	0.589448976299714	0.676643074123224	0.119765040512508	0.565313903468158	0.432507055030915	0.25431184585156	0.106871067228052
meta_540	unknown	331.9375	45.462	266	0.016516559745136	0.0157706159412443	0.0160995701818508	0.0141665401774194	0.0122103192856723	0.00690600790858228	0.00512060059012587	0.00342792858658026	0.00592205210779748	0.0052755525698037	0.00404761183927215	0.00950411354670495	0.0255986254723861	0.00778950888960187	0.00848427327330064	0.0078738615064185	0.0121992249387236	0.0107881784551996	0.0155482844062056	0.0141113684554304	0.0158979107219849	0.00622981391157297	0.00757932529210762	0.00617616541462187	0.0023214360940944	0.00316059178899691	0.0285059505862191	0.0313386059046503	0.0173903904401948	0.0254136960878184	0.0326294413743198	0.00745998318394576	0	0.0199382050287474	0.0172442719103609	0.00557431850467087
meta_541	Analyte 1663	238	45.529	99	0.0103713057726992	0.0101042486203835	0.0124247340770028	0.0108083270862117	0.00992684140533343	0.0120210005673053	0.00680208002716618	0.00826574580763666	0.00721545078045118	0	0.0074860521975727	0.00730332830510109	0.00804907853797384	0.00684888375666699	0.00711083846010323	0.00616309133938653	0.00629547844626238	0.0075338028463781	0	0.00685395942110225	0.00568346292319534	0.00673697673136324	0.00617069482555993	0.00650602197565619	0.0061196711559025	0.00637683782112309	0	0.0108849952395123	0.00723311064888392	0	0.00813415073690689	0.00461378181144646	0	0.00676798921918168	0	0.00385861341465467
meta_542	Analyte 1669	283.5	45.749	206	0.0838930981294041	0.0837123419284057	0.083123230054129	0.0705850240042798	0.0679365520918514	0.0596476412587006	0.0170199433875821	0.0110127499197472	0.0187793744089006	0.0213561414545215	0.0193920299895601	0.0375030660643262	0.0970779602874243	0.018332949240048	0.0288364155765203	0.0203069288079473	0.0358979375617256	0.0272637460582142	0.03620883463544	0.0513860790171967	0.0284133934307679	0.0325943365190937	0.0242741188104169	0.0281584621491955	0.00901756785919684	0.0131318087462659	0	0.271017344835536	0.121377246276756	0.206458503036794	0	0.0271330553509785	0.184797596379319	0.102404558640924	0.154872725805681	0.0216511272447666
meta_543	Analyte 1671	0	45.812	217	0.117097631676465	0.117548511800162	0.118591923189151	0.109210956421125	0.12810889103998	0.141522963282608	0.0404530752361097	0.254290866332002	0.0442452057726405	0.0821582178169915	0.196073732005208	0.0855975235080642	0.207202837515824	0.0530051651726225	0.0561047644350143	0.066768990240753	0.107003230692339	0.106863897268081	0.0502404393568731	0.130390726676704	0.0746228394354825	0.168548972593319	0.201288491238724	0.0445636099713264	0.121955540406087	0.162954310077394	0.102969216649837	0.0390085033590561	0.1997910062644	0.047455189929217	0.106984196916222	0.0434322201489455	0.0957673273127896	0.0568394838064472	0	0
meta_544	Analyte 1680	0	46.097	219	0.160419174938485	0.178305328909344	0.185343168626999	0.17211706912918	0.181004061851141	0.189715865501247	0.140439834404236	0.233839326221983	0.282467399189134	0.241246819916061	0.245029651600247	0.374834747916008	0.227336680304342	0.188326980189475	0.230463934719318	0.22977284914129	0.143373226086398	0.0875505459304129	0.156992735076977	0.48853147151188	0.0740390075712322	0.256916543501327	0.183244290734262	0.0805069442217155	0	0.12198972727653	0.0832209269422836	0.0515621366178093	0.0492421194176318	0.0529347138865028	0.0882555301976979	0	0.0142685716703948	0.24001923496181	0.075076249584315	0.245857323734675
meta_545	Analyte 1686	0	46.39	174	0.0769263270441875	0.08455087630651	0.0914653234744551	0.118197728475042	0.126687536106551	0.132590029364891	0	0.0899353588872514	0.07875907509679	0.0688879367187216	0.0505653736601268	0.133324065408351	0	0.0531799242399369	0.219351095432051	0.178758674503058	0.0727194415377529	0.0998483425399343	0.0456025206874575	0.124457048931759	0.156367309659887	0.0938848750818264	0.0897565089498966	0.0856078416471866	0.0254156221086199	0.046694871451898	0.0789559218866439	0.100342374864874	0.110553352289983	0.0896119951512991	0.11787065645398	0.275843029372399	0	0.284646998498941	0.0758637872787615	0.248086256975013
meta_546	Analyte 1688	0	46.427	219	2.04303002768811	1.93788191546052	1.91703390668498	1.77820966222424	1.73830590613212	1.73561447560456	4.62849437104336	3.59243190155348	1.25660657284007	0	5.80020798792072	0.946010455814002	0.72812162061386	2.03124487911255	0.460689609199443	1.62968552348801	0.99357062824825	1.52059499046019	2.34530943101887	1.0037060565187	0.634474919284071	3.43970278114888	2.44221775114062	2.87190452443017	1.12230954226899	1.86487617088494	0.358678875756173	0.0906599380279672	1.14899655006062	0.201881417684149	0.19483864807787	0.477022414152345	0.24928685964078	0.45053173893941	0.776319847419884	1.80225053302122
meta_547	2'-deoxyadenosine 5'-monophosphate	202.32	46.615	224	0.0149735878684598	0.0131049166617822	0.0132085811485295	0.0104271304210436	0.00805908501863196	0.00661716503773843	0.00166532544745206	0.00121603041657318	0.00149103551707797	0	0.00114092153185906	0.00387161458649897	0.0108954169756913	0	0.00240018663888906	0	0.00358691215718129	0.00305997116309427	0.00505270801946381	0.00434774456670573	0.00308187940601947	0.00193033058289283	0.00319546795051175	0.00469629899051376	0	0.00197924783256049	0	0.0411029411518118	0.0157611429615054	0.037620045606456	0	0.00291358185514468	0.0227901263260315	0.0119715494967349	0.0254217342547624	0.00200865937116114
meta_548	Analyte 1701	0	46.789	204	0.0260588368741153	0.0278221146374896	0.0335055748126889	0.0336268611031974	0.0369130259787111	0.0348763532053517	0.0344863130077187	0.0349789721283368	0.023696185918047	0.0284166595216605	0.0381519689790009	0.0253886289433841	0.0290332143975974	0.0304993957499577	0.030254013788926	0.0326402306638411	0.0182701303056799	0.0382300853614055	0.0271691327016821	0.0180956820816229	0.0299534408176464	0.0294085201529567	0.0250965913833913	0.0319920286392182	0.0315694652831174	0.03881735816339	0	0.0817036978705842	0.0299518247965782	0.0701297087803869	0	0.0210375256984472	0.033039835083229	0.0105532090345373	0.0456557452057117	0.0166325544689149
meta_549	Tetrahydrocorticosterone 1	261.09091	46.882	209	0.00859619840077196	0.00848714915826102	0.00879975351517983	0.00699193455337777	0.00725125796530895	0.00684667156099123	0.00743016925805651	0.00464453647887716	0.00244361022944713	0.00489014218364585	0.00328246012550506	0.00719492520032396	0.0107510899123003	0.00736660770123722	0.00787861515333932	0.00777267363292953	0.00737654497761817	0.00538616055011798	0.00570187112692495	0.0120722465466023	0.00639827905931389	0.00833212969475529	0.00791326940821502	0.00934321237309279	0.00447062251206909	0.0071339181901916	0	0.0176455773060146	0.0129298518668359	0.0167844562536491	0	0.00392517599324274	0.0109606620297843	0.0138818366987097	0.00699455534355224	0.00613049141906532
meta_550	Analyte 1709	0	47.057	58	0.0172047994822066	0.0180855632400515	0.0196761640928964	0.017057450973593	0.0171430758453316	0.0185323505973831	0.00739036903984762	0.00562558122514266	0.00760114978071886	0.00790322072900515	0.00218423203161164	0.014254407545408	0.0113008015001997	0.00576625227528197	0.0408088532077207	0.00758609864308046	0.00921276292249714	0.00507026797552052	0	0.0231637741260981	0.00930135469516156	0.0173758697121679	0.0104006086588861	0.0261304855467253	0.00773949141670791	0.00657879004258217	0.0453439018666657	0.0493339078876116	0.0498892021481779	0	0.0463052819105328	0.0276869425679025	0.0247648784870833	0.0412880441054548	0.0188337869976294	0.011340221330733
meta_551	Chlorogenic Acid 1	860.43333	47.177	255	0.0747334997159615	0.0744686856256748	0.0760832543568407	0.0701709858482233	0.0705831343392118	0.0699815977405222	0.0256602831077501	0.0373346663615313	0.0248669553176524	0.0203629733262937	0.0243606945504839	0.0366201759257446	0.0609030332394322	0.018224904554116	0.0438468996939372	0.0339462837441879	0.0204177490992281	0.0313348773586868	0.0145087257401469	0.0206866751298883	0.0795680531590756	0.049578319119098	0.0556523790227957	0.0616485271016196	0.0207859690997433	0.0437436198103645	0.0831880008624403	0.187638463318459	0.214726511660346	0.112985889246506	0.141141037221474	0.0377091572354419	0.104299875138832	0.0862856754832939	0.194468390757439	0
meta_552	Analyte 1718	0	47.376	204	1.60460987835374	1.60903657386093	1.62590029114518	1.59913227884689	1.71106459163442	1.7633351206898	2.07776556793101	1.5237814362369	1.70042888659167	1.56806611862382	1.75521799804391	1.13373732596694	1.95209680203145	2.17579314901025	2.36482830035401	1.13541647670986	1.53318488336515	1.22247264070217	1.84110267399217	2.62927227298803	1.38608739672597	3.00569529317515	0	2.3544320743944	1.9797382630855	1.78043832575695	1.04106467096073	2.06060989336082	1.61754550172476	1.42075384940259	1.46883089614221	1.10651175880727	0.820326634437093	1.3474064442866	0.827444610602479	0.881336819739452
meta_553	Analyte 1721	206.25	47.424	259	0.0365197187832036	0.0366880371644937	0.0379248151274389	0.0368680441661303	0.0361671799366346	0.0370792809896487	0.0498371393164472	0.0291610454073804	0.0424410881231722	0.0320187554114146	0.0263783425901308	0.0317711809807569	0.0459560967397097	0.0422496268778059	0.0450129703853913	0.0244183239736694	0.049273687660541	0.0531849672731506	0.0423934264198663	0.0406619160318386	0.0515000653290692	0.0357262421140636	0.0330032398335023	0.0405276283272218	0	0.0232490796894919	0	0.0500366022216196	0.0398984229792331	0.0392878775219865	0.0382719462002127	0.0318417083579312	0.0421585683167388	0.0330270304589128	0.0218284341130352	0.0252974588605365
meta_554	alpha-Tocopherol	376.78125	47.785	224	0.0126293651520782	0.0103664671365178	0.010919976300983	0.00764291223187206	0.00539052338987631	0.00454065414832177	0.00173860504234963	0.00118993376522118	0.00152354645827999	0.00195914764645618	0	0.00388847231885584	0.0111911995320422	0.0020765804226848	0.00319310905341658	0.00286567288876283	0.00422435791759176	0.00249544830727709	0.00394901142813767	0.00387482617571177	0.00430981334392372	0.00155528088874747	0.00324106750814669	0.00222435882192502	0	0.00113383350379465	0	0.0256145424465415	0.010734051954166	0.0231339017837561	0	0.00240413134777537	0	0.0092326620493815	0.0152331704710814	0.00147599091349372
meta_555	5-Dihydrocortisone 1	398.66667	47.852	119	0.0281741498095024	0.0281983118030702	0.0286046968333048	0.0249913169121706	0.0262148766260254	0.0262568536836805	0.0288631470510854	0.0195636287565939	0.0161488164186202	0.0284012439762573	0.0151163358212311	0.0207584195429392	0.0254472077960287	0.0252055047222774	0.0259930073280258	0.0228138034588503	0.0226536016176328	0.0176000028600309	0.0291896987701728	0.0212976533941646	0.025550450405005	0.0156628557967941	0.0205743816800509	0.0276985746483207	0.0200560169094512	0.0200901876002754	0.0225627114167421	0.0321111284090728	0.0244939023947449	0.0263211626010364	0.030049211223224	0.0125614394857913	0.024667076222311	0.0303998554677879	0.028125311194045	0.0171273581390074
meta_556	Analyte 1735	0	47.951	264	0.0450797763108317	0.0440822440024736	0.0447346816096592	0.0354813234855717	0.0307870713829395	0.0291320052150512	0.00837152816155856	0.0166777895516053	0.0272082197440665	0.0126264004719151	0	0.0522292057544741	0	0.0101934329850222	0.0553771280737259	0	0.0366307417743655	0.0413509371497038	0.0212675319325201	0.0510037301586739	0	0.00370893124438334	0.0159199141225806	0.00561356485337024	0.00305462655729662	0.00771447567029677	0.00416301522263348	0	0.017448520902402	0.00288361181086147	0.00337345403148454	0.0456313772824262	0	0.0320225026558084	0.0141688498742036	0.0423373028207459
meta_557	Analyte 1747	465.66667	48.37	204	0.00705896949186552	0.0108220253161752	0.00951266736960663	0.0105100154886306	0.011086542358508	0.0115895205391252	0.0313169171251398	0.0250568906616924	0.0222152207487571	0.0247369537494926	0.0213989579084498	0.0085794965364387	0.0148557701252773	0.0184296944775863	0.012137406394089	0.0100305561588123	0.0178895466904187	0.0158681473408679	0.0311152802357643	0.0145450026073075	0.0143745643986069	0.0291344501562042	0.0250109148657337	0.00511756352373819	0.00804500477344421	0.00816129679803804	0.00542865062317289	0.000338438934809453	0.00803716028846097	0.00122740068440519	0.00210908398186189	0.00458071787757162	0.00657860878509328	0.00790042718326241	0.00551461429678621	0.00344084442209961
meta_558	trehalose-6-phosphate	453.4	48.582	136	0.0188827019262667	0.0173189172076477	0.0197007943321626	0.0187898100172037	0.0198610535797343	0.0212964472653011	0.0120409414399018	0.00991777291696586	0.0295789307698815	0.0148240205602168	0.0190018844400172	0.0226797523967598	0.0206009629165858	0.0217899425785684	0.0229208337857044	0.0128816833738469	0.0224056516971751	0.0255102242558553	0.031024886298499	0.0251781685880086	0.00993214976794737	0.0266224100907032	0.018435232970289	0.0116816367337257	0.00780843290566917	0.00818590258518261	0.025110632557339	0.0328153434032181	0.0191493979167177	0.0292068534945442	0.0246892259705378	0.0130174636143027	0.00900034325481743	0.0213296105777636	0.0185700618097742	0.0122372101290443
meta_559	Analyte 1752	0	48.68	307	0.456364642771474	0.428948548011803	0.428202602753573	0.375743393392264	0.344622541365255	0.336165230348984	0.549483741859167	0.485415415012814	0.770848556436704	0.362642783743911	0.351143373480957	0.172525004986632	0.457973710049217	0.210722434373472	0.23018796791776	0.355707448363992	0.518201918815652	0.326737843606971	0.293776970718212	0.262173580192518	0.723655792112746	0.486096482240597	0.778042497972377	0.530779771821532	0.168381867626675	0.365934397275946	0.0518168495653419	0.0630768874562949	0.349416326034583	0.0565453684704982	0.0561061841779323	0.0586921094579038	0.118875248643113	0.333066403052881	0.449122277599374	0.807406721780165
meta_560	Zymosterol 1	600.81818	49.74	129	0.0180610484526349	0.0190958778044778	0.0205473039891346	0.0149389419520041	0.0159442187630239	0.0158707321279399	0.00985112024999475	0.0122796467142283	0.00887005285800312	0.013008498805171	0.0105136965381466	0.0188519325852525	0.0133252565894295	0.0132323326431251	0.0168079336509668	0.0174694784830535	0.017293017370824	0.00974788909051237	0.0201711982497852	0.0139789202914807	0.01351330678471	0.0155003458364468	0.0173390501359404	0.0150583706946794	0.0144049716193547	0.0158830495835063	0.0188680261996162	0.0152965918681236	0.0182501236122838	0.0157936775075502	0.0142782537515559	0.0113993682495612	0.00860995083124396	0.0123968793721648	0.0143490869819364	0.00796978768700311
meta_561	Analyte 1766	0	49.978	204	0.0912164650866369	0.0951939028509617	0.0933249670207905	0.0769413603557155	0.07264614220342	0.0726690508601589	0.0303130679710826	0.0362407915357674	0.0367219488083953	0.0561498765068892	0.0490510390036974	0.0850483757797817	0	0.0332161531501649	0.0903534222972294	0.0502424977526578	0.0409275996075694	0.0795573995362983	0.0348994648687025	0.0581366265499482	0.0678194162392783	0.0470433882922531	0.0808832519418636	0.0633684762282996	0.0459626730937029	0.0775073152449041	0	0.0987599243321145	0.092821951770021	0.0644636094415893	0.149938387263045	0.035388568894307	0.0767258813328641	0.0923150868504568	0	0.129311932782383
meta_562	Ergosterol	460.33333	50.232	83	0.0115916517213704	0.0113009617446631	0.0113731420837264	0.01026435807505	0.0113438377831118	0.0121096238858899	0.00333944615360792	0.00534851677160084	0.00385025250204381	0.00539090677324516	0.00595686905979432	0.0160956566705504	0.00704416756052509	0.00562892314718231	0.0148776316524593	0.0124447344942618	0.00366443222242669	0.00376475823440443	0.00480852516131262	0	0.00518829307629957	0.00648521286918302	0.00853314652895172	0.00743839006201593	0.00826476457575826	0.00866469477099226	0.0141063947776175	0.015985179363893	0.0117766259199862	0.0149071643080845	0.0137052080180302	0.00941500645877268	0.00567526579245835	0.0112513328653771	0.00899321486397797	0.00663427523632213
meta_563	Analyte 1775	0	50.658	192	0.00903907172192517	0.00970971591341835	0.010335425666906	0.0091095698642949	0.00997747324203504	0.010256703095908	0.0204325192496167	0.0151703296033549	0.0116804068949694	0.012209518947932	0.00372612581603376	0.0110095656140319	0.0150215013856759	0.00908143800177304	0.00952997182265817	0.01086825590514	0.00547032978759314	0.00561386340304854	0.00570045905115305	0.0076594682260561	0.00792501868687456	0.0106737523783931	0.00849209365583534	0.0181286258220603	0.00762696098598034	0.00972322060718251	0.00654692880949708	0.00784103960647173	0.0114560420850344	0.00620578011742442	0.00917614257746493	0.0121947906068663	0	0.00815405356072494	0.00703263814270937	0.0110761903721571
meta_564	Analyte 1776	0	50.734	204	0.00988437250412502	0	0.013281340605296	0.0164325392625826	0.0166262480730277	0.016617457247382	0	0.0091986314086177	0.0186153704445433	0.00885944539984717	0.0137189940762061	0.0181253828100441	0.0158221544935275	0.0179208250450751	0.0241034571087549	0	0.0131310058265705	0.0147443846965942	0.0151959710955795	0.0150929400931202	0.011027245024344	0.0127650263556804	0.012061281329899	0	0.0096782401705892	0.0108556953748971	0	0.0321111555637181	0.0214171273514702	0.0132421794575775	0.0173652678809131	0.0145160631790815	0	0.0141583105274457	0.0236335386730251	0.0190624667496365
meta_565	Analyte 1778	312	51.292	223	0.016071736232915	0.0157433593484156	0.0155649884765105	0.0121582576745313	0.00974857775779232	0.00823948179938139	0.00317522706187328	0.00323230794615464	0.00105150831806955	0.00319297800811478	0.00233143686763489	0.014931766849774	0.0204371886653659	0.0154005848277972	0.015316160588293	0.0290434978906935	0.00557558393647938	0.00538552462534308	0.00363710733009507	0.0127044392549927	0.0156654762115232	0.00381704113393747	0.0221642548256465	0.0134701830943615	0.0109318973527424	0.0208214816534466	0.0173072110946648	0.00712195880175147	0.00459455979529719	0.00539746103705437	0.017073302334147	0.00647071396441838	0.0175768323534215	0.0152995351840849	0.0196667066012564	0.00530846864373365
meta_566	24,25-dihydrolanosterol	648.25	51.557	129	0.110064595793796	0.106665332799869	0.10925574089013	0.0961803941605605	0.0922460357005299	0.0871493410273024	0.0253444087854714	0.0317652098298297	0.0308185526537686	0.0391240572174551	0.0361310529117791	0.0599072971515977	0.0452923964577642	0.0373015643583024	0.052570234898998	0.00661532799497228	0.0416076500007078	0.0358960274244027	0.0455045432301077	0.0387634392935016	0.0446702556660538	0.0389593225139565	0.0405364090555497	0.0430898441820516	0.0325052137407408	0.0408176208106574	0.0503122243393105	0.0496306538515586	0.0487653389348563	0.0518736632789462	0.0435899493481908	0.0299261212703133	0.0231959775490638	0.0391090794053249	0.0327741116242826	0.0212125136143328
meta_567	Analyte 1784	80	51.956	58	0.18556518512245	0.189688730669246	0.183342655963607	0.106053425214931	0.0441527046292719	0.0329655043541126	0.0132752618881437	0.0258152680894966	0.0110526364875999	0.0337380255907147	0.00503408453110577	0.0594775928340807	0.12259811630965	0.0852104587820272	0.158919703615021	0.113722442239342	0.0467202146390542	0.0358315890854339	0.0435924336649019	0.0742420163248172	0.126217566877881	0.0315855725574295	0.111626420761008	0.210354018764635	0.0356383182771697	0.0638992841951969	0.16675506043188	0.106067239385019	0.0845363509011131	0.13911741939385	0.185287419384613	0.130810139457853	0.131220394248902	0.125201463087118	0.0662179976323325	0.0113320392133149
meta_568	Cholestane-3,5,6-triol, (3beta5alpha6beta-)	338.82857	53.068	57	0.206094955078754	0.191738229184674	0.193068618485687	0.145355571180857	0.154801029068833	0.162233863357893	0.321795393750518	0.300987415671982	0.377650235157883	0.289254682404091	0.262938566499832	0.330711068288471	0.336144216185113	0.311410065868382	0.320738119729098	0.279458355738462	0.334187780861714	0.313881360585841	0.246697748068439	0.281315352652639	0.241602347662884	0.237588275876631	0.218103158559958	0.258035189382441	0.207670265445152	0.262022600461798	0	0.356057954872355	0.234889085504395	0.195074127072855	0.2671296333225	0.180941823409956	0.244769959918439	0.252660628455157	0.208486685690663	0.158106847403838
meta_569	Analyte 1798	0	53.268	280	0.0211813215577447	0.0224228307784747	0.0247733212289409	0.0236232473790892	0.0235099574744111	0.0236669314492982	0.0225599698996202	0.0128613295250887	0.027718410651038	0.0128245993430123	0.0105841361491681	0.0121437633479673	0	0.0108927696637316	0.0198940877655955	0.0181457690301845	0.022053213324782	0.0202321301530605	0.0171846539368482	0.0141595045520967	0.0318123480640278	0.0209633948089003	0.0230299066037971	0.018072129999967	0.00477444890107159	0.010540092283527	0.0117136572986569	0.035901930471663	0	0.0269345623771282	0.0147573495321884	0.0111651628676169	0.0384762072734381	0.0327404774948416	0	0
